# Supplementary material for: Tissue-specific biosynthesis and regulation of alkaloids, flavonoids, and terpenoids in fenugreek (Trigonella foenum-graecum L.): insights from integrated metabolomics and transcriptomics analysis
Source: Front Plant Sci. 2025 Sep 18;16:1669610. doi: 10.3389/fpls.2025.1669610 (PMC12488739; doi:10.3389/fpls.2025.1669610)
Supplement: Supplementary file 2 [file Table1.xlsx]

## Sheet: Supplementary Table 1
Table S1. Primers used for the qRT-PCRs
Name	Primers (5’- 3’)
qTfACT7-F	ATCGAGCATGGTATCGTCAG
qTfACT7-R	TTTCTCTGTTGGCCTTTGGGT
qTfCYP75F	ATGTCTCTATGGCTCATTGC
qTfCYP75R	AAAGGGCCATGAATTTTAGC
qTfCHS-F	TTTTTGCACCACTTCCGGTGT
qTfCHS-R	TTTCGCTAAGCGGAGAACCG
qTfCHI-F	TCGAAGTACAAAGGTGAGAACACT
qTfCHI-R	TTGACTCTTGAAGACTTCTCTGAT
qTfTR1-F	GCAGAAGCTCAAGATGGTCC
qTfTR1-R	AGCGTTTATTAAGCTCCTCTTCA
qTfTRH-F	ATGGCTGAAACAAAGTTGAG
qTfTRH-R	GTTAATATCTTCTTGATTAC
qTfPAT-F	GCGCTGGGTTGGAGCATAAC
qTfPAT-R	AAGAGCGGTAGCTTGATCGG
qTfMenA-F	CTCACACGTGCTTCTGTTTCC
qTfMenA-R	CAATTCTGCCCCTCCTGCAT

## Sheet: Supplementary Table 2
Table S2: Full-length sequence statistics. Note:CCS Reads: number of ring-consistent sequences, total number of items of sequencing data (reads, representing sequencing read segments, one read is one); CCS Bases: Total data of ring-consistent sequence sequencing (i.e., number of CCS Reads multiplied by reads read length); CCS Mean Length: indicates the average sequence length of CCS. CCS N50: the…
Type	num
CCS Reads	228601
CCS Bases (bp)	420106389
CCS Mean Length (bp)	1837.73
CCS N50	2014
CCS GC content (%)	39.368
FL Reads	205242
FL Bases (bp)	360583273
FL Mean Length (bp)	1756.87
FL N50	1944
FL GC content (%)	38.901
FLNC Reads	203123
FLNC Bases (bp)	344649606
FLNC Mean Length (bp)	1696.75
FLNC N50	1900
FLNC GC content (%)	40.244
Consensus Reads	95610
Consensus Bases (bp)	165134380
Consensus Mean Length (bp)	1727.17
Consensus N50	1994
Consensus GC content (%)	39.527

## Sheet: Supplementary Table 3 
Table S3. Functional annotation of full-length transcripts
anno	num	per
GO	20035	0.4094
KEGG	14317	0.293
NR	45863	0.9371
Pfam	16210	0.3312
Uniprot	45907	0.938

## Sheet: Supplementary Table 4 
Table S4. Overview of the sequence assembly after sequencing
Sample	Raw reads	Raw bases	Clean reads	Clean bases	Error rate(%)	Q20(%)	Q30(%)	GC content(%)
R1	45966402	6940926702	45525402	6799237484	0.0119	98.84	96.27	41.42
R2	45161592	6819400392	44724220	6684823576	0.0119	98.81	96.15	41.64
R3	43387944	6551579544	43007412	6406704008	0.0119	98.81	96.15	41.57
L1	44589022	6732942322	44151960	6590040495	0.0118	98.85	96.28	42.26
L2	43412690	6555316190	43009144	6415990692	0.0118	98.86	96.27	42.36
L3	43983306	6641479206	43563680	6487448322	0.0118	98.87	96.32	42.3
S1	47960356	7242013756	47512802	7078951753	0.0118	98.86	96.29	41.97
S2	41745468	6303565668	41393390	6179085752	0.012	98.77	95.98	42.01
S3	39869284	6020261884	39528824	5902113411	0.0119	98.84	96.23	42.02

## Sheet: Supplementary Table 5 
Table S5. Statistical analysis of tissue differences in metabolite content.
Metabolite	Metab ID	VIP_PLS-DA	P_value	FDR	DL_mean	DL_SD	DS_mean	DS_SD	DR_mean	DR_SD
DG(PGD2/0:0/i-13:0)	metab_7997	2.73834	3.87e-07	3.16e-06	0.4779	0.006988	4.363	0.2238	2.04	1.435
5,10-Methylene-THF	metab_3838	2.50778	6.24e-08	9.011e-07	2.628	0.1296	0.4724	0.01428	4.832	0.2569
N2-Malonyl-D-tryptophan	metab_21480	2.50687	5.066e-10	5.006e-08	3.066	0.193	5.439	0.1307	1.742	0.08596
Coumestrol	metab_23468	2.4438	0.00138	0.00219	1.671	0.1992	4.391	0.9228	1.786	0.2434
4-(Methylnitrosamino)-1-(3-pyridyl)-1-butanol	metab_16570	2.41246	2.446e-07	2.293e-06	1.767	0.107	4.42	0.1947	2.311	0.5528
5-Androstenetriol	metab_22601	2.39796	5.324e-08	8.09e-07	3.794	0.1682	0.2196	0.3136	0.02425	0.03604
4-{[(5,5,8,8-Tetramethyl-5,6,7,8-tetrahydronaphthalen-2-yl)carbonyl]amino}benzoic acid	metab_3631	2.36412	2.032e-08	4.526e-07	2.609	0.2016	5.061	0.07841	3.008	0.1436
Tributyrin	metab_26933	2.36025	3.027e-08	5.802e-07	4.761	0.1352	1.586	0.03552	2.112	0.2529
Inosine-5'-carboxylate	metab_3866	2.35355	1.414e-06	8.17e-06	3.114	0.1973	5.11	0.0424	1.422	0.488
Putaminoxin E	metab_5350	2.34483	4.339e-07	3.409e-06	4.262	0.1946	0.8133	0.3731	0.6652	0.4665
De-O-methylsterigmatocystin	metab_28910	2.31666	5.706e-09	2.071e-07	2.543	0.2507	4.758	0.06451	2.299	0.003595
4'-Hydroxy-5,5'-diisopropyl-2,2'-dimethyl-3,4-biphenylquinone	metab_13978	2.28379	3.792e-08	6.634e-07	3.401	0.1234	4.924	0.09316	0.7256	0.3748
Indole-3-acetylglutamic acid	metab_12938	2.26375	3.63e-08	6.467e-07	2.915	0.1129	4.863	0.1481	1.85	0.24
Isolimonic acid glucoside	metab_23044	2.23902	2.694e-07	2.454e-06	4.255	0.2431	1.142	0.6223	1.185	0.1733
Haematopodin	metab_22725	2.236	1.655e-06	9.165e-06	1.565	0.06119	3.751	0.2006	1.825	0.2574
Oxalacetic acid	metab_14023	2.2215	4.115e-09	1.717e-07	1.959	0.1182	3.988	0.07479	1.712	0.1569
Indole-3-acetyl-L-aspartic acid	metab_3863	2.21777	4.646e-08	7.527e-07	4.45	0.1544	6.284	0.08251	3.27	0.2507
N-Acetylserotonin	metab_30013	2.20762	7.743e-09	2.48e-07	1.779	0.2693	3.79	0.09753	1.518	0.05146
(E,E)-Trichostachine	metab_16954	2.20334	0.00023	0.0004631	2.268	0.2941	4.32	0.4598	1.995	0.01323
1-(beta-D-Ribofuranosyl)-1,4-dihydronicotinamide	metab_20557	2.17222	1.657e-06	9.167e-06	2.152	0.2364	4.251	0.1262	2.401	0.3908
Morphinone	metab_13955	2.16419	5.636e-07	4.133e-06	2.695	0.1077	1.015	0.4637	4.184	0.1461
Fa(12:1+1o)	metab_26615	2.16376	2.628e-09	1.308e-07	5.644	0.08012	2.756	0.1333	2.66	0.2312
Cinchonidine	metab_12630	2.15367	1.956e-08	4.408e-07	0.6593	0.6733	0.1501	0.0506	4.826	0.1812
(E)-3-(3,4-dihydroxybenzylidene)-5-(3,4-dihydroxyphenyl)dihydrofuran-2-one	metab_26612	2.13642	1.147e-06	6.977e-06	3.97	0.06693	1.898	0.1806	3.505	0.3412
L-Tryptophan	metab_28916	2.13554	1.844e-08	4.225e-07	3.393	0.1598	5.15	0.09697	2.556	0.183
Artecanin	metab_15355	2.13297	7.682e-08	1.044e-06	2.465	0.1313	4.556	0.1506	3.1	0.1982
Buthionine sulfoximine	metab_12941	2.13172	4.155e-08	6.979e-07	2.411	0.1434	4.336	0.1432	2.418	0.1442
N-acetyl-l-tryptophan	metab_28915	2.11612	7.795e-08	1.056e-06	4.7	0.15	6.409	0.09453	3.773	0.2611
N-Malonyltryptophan	metab_4934	2.10853	8.879e-08	1.153e-06	2.237	0.1406	4.332	0.1491	3.025	0.2035
Cephalostatin 14	metab_10651	2.09842	5.018e-06	2.128e-05	2.549	0.2911	5.273	0.0308	5.369	0.1126
Bhos#16	metab_23738	2.09618	3.33e-09	1.511e-07	4.021	0.07315	1.209	0.5464	0.9244	0.003181
Dolichyl b-D-glucosyl phosphate	metab_5566	2.09267	9.811e-06	3.586e-05	3.068	0.1092	1.518	0.2531	4.54	0.395
Dehydrosoyasaponin I	metab_24274	2.08132	2.586e-10	3.333e-08	2.486	0.005155	5.258	0.06201	5.745	0.06704
Arctiopicrin	metab_1912	2.07721	1.793e-10	2.683e-08	0.01245	0.0002975	0.0114	0.0006447	4.501	0.1046
Alpha,gamma-Onoceradienedione	metab_10656	2.05587	4.473e-12	2.947e-09	1.851	0.04525	4.457	0.03553	4.569	0.1123
7-hydroxy-dl-tryptophan	metab_20380	2.03555	1.495e-07	1.645e-06	2.158	0.1828	3.957	0.0992	2.328	0.1732
4-Hydroxy duloxetine glucuronide	metab_26651	2.02364	8.595e-11	1.668e-08	4.47	0.04414	2.015	0.1381	2.109	0.06475
(S)-alpha-Terpinyl glucoside	metab_12201	2.02301	3.904e-08	6.752e-07	4.145	0.0996	1.65	0.1361	1.632	0.01305
Linalool oxide D 3-[apiosyl-(1->6)-glucoside]	metab_22858	2.02191	1.869e-09	1.08e-07	4.972	0.1277	2.314	0.3097	1.742	0.1021
Scopolamine	metab_6094	2.01692	2.045e-10	2.919e-08	0.534	0.1887	0.3083	0.1658	4.473	0.1263
Monomenthyl succinate	metab_26859	2.0127	1.049e-07	1.292e-06	3.937	0.1372	1.541	0.03541	1.725	0.1357
Sarcodon scabrosus Depsipeptide	metab_12155	2.00499	3.325e-10	3.854e-08	0.8066	0.6046	0.5077	0.01712	4.635	0.07342
Vulgaxanthin II	metab_14642	2.00471	5.144e-07	3.87e-06	2.593	0.471	4.262	0.06876	2.175	0.1644
8'-hydroxyabscisate	metab_7471	1.99866	1.246e-08	3.321e-07	0.8154	0.008857	0.9158	0.1823	5.101	0.1314
4',5,6-Trimethylscutellarein 7-glucoside	metab_23747	1.99529	6.993e-10	6.028e-08	4.391	0.04171	2.023	0.03614	2.145	0.003587
Yucalexin P8	metab_3303	1.98511	3.412e-06	1.581e-05	2.037	0.258	0.8817	0.8641	4.282	0.1168
Asparagoside B	metab_6512	1.97451	5.618e-06	2.318e-05	2.694	0.2881	4.373	0.1565	2.602	0.3066
Lagerstroemine	metab_13336	1.96199	6.972e-07	4.786e-06	1.716	0.2617	1.119	1.187	5.079	0.09057
(+)-Neothramycin A	metab_20382	1.96193	2.029e-08	4.524e-07	4.142	0.1034	5.831	0.08908	4.399	0.1644
Rubiarboside G 28-al	metab_6861	1.96075	8.424e-08	1.112e-06	2.173	0.2307	4.627	0.09881	4.981	0.08806
Glutathione episulfonium ion	metab_12948	1.95504	2.077e-08	4.592e-07	0.6336	0.4776	0.3959	0.01486	4.327	0.1343
Nb-Methyltetrahydroharmol	metab_4315	1.94021	2.674e-06	1.312e-05	0.04194	0.0009687	0.04509	0.01616	3.978	0.3277
Diosbulbinoside F	metab_5299	1.93892	1.422e-06	8.204e-06	2.958	0.2777	5.226	0.1307	5.113	0.1203
Pi(pgj2/18:1(11z))	metab_13467	1.93551	1.482e-06	8.46e-06	2.407	0.1931	4.565	0.238	4.129	0.3597
Amygdalin	metab_12733	1.93229	1.18e-08	3.222e-07	2.745	0.1349	1.775	0.06608	4.955	0.1721
5,7-Dihydroxy-3',4'-methylenedioxyflavone	metab_26110	1.93051	0.004323	0.006124	2.191	0.005139	4.153	0.7574	2.806	0.5333
3,12-dihydroxydodecanoic acid	metab_22174	1.92242	1.161e-06	7.043e-06	4.713	0.1788	2.878	0.1682	3.856	0.2818
Futalosine	metab_30435	1.92108	1.652e-06	9.156e-06	3.618	0.2258	1.45	0.2209	1.791	0.3546
Quassimarin	metab_6271	1.91898	7.857e-08	1.062e-06	0.8235	0.008886	0.7906	0.02081	4.62	0.2282
S-(Formylmethyl)glutathione	metab_4120	1.91567	0.002409	0.003602	3.114	0.1416	1.529	0.7708	3.693	0.2947
6'-malonyl ononin	metab_5199	1.91235	0.000786	0.001336	2.378	0.6476	4.69	0.4148	4.507	0.2323
Isoquinoline	metab_3846	1.91183	9.291e-10	6.847e-08	3.554	0.08941	5.051	0.0675	3.36	0.04392
Pi-103	metab_12231	1.90717	1.731e-08	4.065e-07	0.4875	0.1345	0.5315	0.3281	4.353	0.2214
N-Palmitoyl Glutamic acid	metab_11462	1.90675	1.995e-09	1.126e-07	3.42	0.09318	5.534	0.1152	5.282	0.1071
4,11,13,15-Tetrahydroridentin B	metab_28734	1.89046	7.595e-05	0.0001829	4.047	0.1387	4.344	0.1579	0.6199	0.8168
Cosmosiin	metab_23732	1.87975	2.026e-08	4.521e-07	4.292	0.06988	2.151	0.1978	2.188	0.003589
Thromboxane B2	metab_10531	1.87738	5.061e-08	7.841e-07	0.3276	0.1638	2.62	0.3909	4.39	0.274
Canavaninosuccinate	metab_5951	1.87505	7.003e-05	0.0001715	1.362	0.8772	0.8828	0.6824	4.538	0.03771
Garcinone B	metab_4198	1.87307	1.064e-06	6.581e-06	4.707	0.1104	2.541	0.2949	2.564	0.2648
Neryl glucoside	metab_23175	1.87249	2.634e-07	2.416e-06	5.229	0.1902	3.045	0.1915	2.989	0.2747
Desoxypeganine	metab_16598	1.87178	1.808e-09	1.052e-07	1.626	0.1846	2.507	0.3146	6.115	0.1064
Pectinolide B	metab_23717	1.86902	1.596e-07	1.719e-06	3.567	0.09911	1.491	0.03527	1.611	0.003524
Nigellidine	metab_12425	1.86516	4.141e-08	6.965e-07	2.624	0.1452	1.83	0.4018	4.976	0.08079
Striatisporin A	metab_15585	1.8634	1.797e-05	5.765e-05	4.038	0.0668	4.489	0.07532	0.9143	0.9485
Hydroxypelenolide	metab_7054	1.85683	4.69e-05	0.0001239	0.3945	0.006253	0.3717	0.01429	4.02	0.6501
Tributyl phosphate	metab_6696	1.85551	6.322e-08	9.091e-07	3.611	0.2832	3.621	0.1811	0.02322	0.02083
Polyporusterone A	metab_11363	1.85346	1.278e-07	1.484e-06	2.129	0.2957	1.683	0.1404	5.084	0.2619
6alpha-Carissanol	metab_6728	1.8482	8.122e-10	6.432e-08	0.8582	0.1263	0.8738	0.2783	4.447	0.07376
Schidigerasaponin F1	metab_13353	1.84562	8.96e-08	1.159e-06	4.495	0.1199	6.354	0.06357	5.824	0.2474
Tricin 7-[rhamnosyl-(1->2)-galacturonide]	metab_4174	1.84208	1.879e-08	4.276e-07	5.695	0.1561	4.515	0.4825	1.174	0.0175
Traumatic acid	metab_23716	1.84164	4.877e-09	1.901e-07	5.205	0.09829	3.338	0.05394	3.785	0.08637
(E)-Casimiroedine	metab_12545	1.8325	2.445e-06	1.229e-05	3.206	0.02291	1.975	0.1314	4.097	0.1466
Mammeigin	metab_11259	1.83127	5.964e-11	1.347e-08	1.329	0.009958	1.526	0.3389	5.069	0.04758
Tetraphyllin B	metab_1959	1.83029	2.427e-07	2.282e-06	2.449	0.1027	4.493	0.191	4.436	0.2611
Tuberoside J	metab_4791	1.82493	2.455e-07	2.3e-06	3.324	0.1908	5.358	0.1275	5.349	0.08709
Schidigerasaponin C1	metab_13126	1.82334	2.711e-09	1.33e-07	2.01	0.1462	4.2	0.08214	4.935	0.05768
Soyasapogenol C	metab_6856	1.82254	1.191e-07	1.412e-06	2.593	0.2109	4.715	0.07009	5.03	0.0681
Auriculoside	metab_21745	1.81817	1.388e-05	4.685e-05	2.117	0.6432	1.184	0.3812	4.079	0.09243
Cappariloside B	metab_5418	1.81578	8.492e-10	6.546e-08	1.161	0.009729	1.125	0.02297	4.546	0.09778
Pip(18:1(9z)/18:1(11z))	metab_24111	1.8076	6.802e-07	4.693e-06	3.681	0.3222	5.827	0.08495	6.371	0.06709
Romucosine A	metab_16734	1.80563	1.238e-10	2.154e-08	4.737	0.06051	2.982	0.1375	0.4739	0.008854
Furcogenin 3-[2''-glucosyl-6''-arabinosylglucoside]	metab_13381	1.80254	2.579e-07	2.379e-06	3.935	0.1474	5.641	0.09696	5.013	0.1844
Soyasaponin bb	metab_11019	1.80115	7.793e-06	2.991e-05	3.691	0.3806	5.779	0.08015	6.047	0.0708
Sinomenine	metab_11732	1.80007	2.888e-07	2.58e-06	1.582	0.307	1.407	0.2773	4.75	0.06382
Cyclocalopin F	metab_14415	1.7984	1.503e-07	1.65e-06	3.666	0.1094	4.956	0.1341	3.257	0.135
Phlorizin	metab_11857	1.7965	4.093e-07	3.284e-06	0.5224	0.007559	1.412	0.8865	4.805	0.2493
Crocose	metab_5896	1.79322	2.924e-13	6.206e-10	3.801	0.02479	1.733	0.2743	1.4	0.02092
Ampeloside Bf2	metab_22194	1.79072	1.841e-07	1.876e-06	3.915	0.1546	5.832	0.1077	5.681	0.241
12'-Apo-b-carotene-3,12'-diol	metab_7810	1.789	5.365e-08	8.122e-07	4.312	0.2151	3.485	0.1998	0.2027	0.00496
Glucosylisomaltol	metab_11760	1.7845	6.704e-10	5.837e-08	4.088	0.04936	2.037	0.335	1.732	0.01312
Pi(20:5(7z,9z,11e,13e,17z)-3oh(5,6,15)/20:4(8z,11z,14z,17z))	metab_27878	1.78384	3.658e-09	1.584e-07	2.785	0.1553	4.888	0.06438	5.662	0.07045
Trigoneoside XIb	metab_22222	1.78025	1.898e-07	1.915e-06	3.999	0.1533	5.9	0.1069	5.762	0.2446
3-Methoxyanthranilate	metab_29105	1.77971	6.218e-07	4.405e-06	3.532	0.2067	3.628	0.3058	0.3154	0.3486
L-alpha-Amino-1H-pyrrole-1-hexanoic acid	metab_16955	1.77786	6.501e-06	2.595e-05	3.004	0.05841	4.548	0.1926	3.682	0.2065
Alliofuroside A	metab_4760	1.77695	8.187e-09	2.565e-07	3.434	0.07874	5.421	0.01768	5.634	0.0557
Asparasaponin II	metab_4674	1.77572	8.38e-08	1.109e-06	4.46	0.1112	6.145	0.1248	5.597	0.1584
3,7-Dihydroxy-3',4'-Dimethoxyflavone	metab_24326	1.77068	0.005237	0.007295	2.371	0.05709	4.414	1.084	3.648	0.6537
2-Hexyl-4,5-dimethyloxazole	metab_4139	1.76588	3.168e-07	2.753e-06	1.772	0.2003	3.697	0.1034	3.74	0.09769
HC-toxin	metab_23744	1.76524	1.465e-06	8.388e-06	5.367	0.03836	3.319	0.2282	1.86	0.3841
Pelargonidin 3-glucoside	metab_6426	1.76414	2.521e-07	2.344e-06	1.737	0.01025	1.933	0.279	5.225	0.1865
5-Fluorouridine	metab_3096	1.76364	4.113e-06	1.824e-05	2.835	0.1782	4.217	0.07021	2.987	0.2526
Ferulic acid 4-O-sulfate	metab_30096	1.76075	4.525e-05	0.0001203	4.182	0.04346	4.382	0.09301	1.162	0.5713
5,3'-Dihydroxy-7,2'-dimethoxyflavanone	metab_13240	1.75917	0.005404	0.007503	1.602	0.7759	3.704	0.6232	3.648	0.1107
Soyasaponin III	metab_10887	1.74809	5.479e-09	2.036e-07	2.261	0.1308	4.287	0.08746	5.106	0.1439
7-Methyl-1,4,5-naphthalenetriol 4-[xylosyl-(1->6)-glucoside]	metab_13701	1.74739	4.267e-07	3.368e-06	0.5397	0.3752	1.032	0.4547	4.293	0.1755
Sildenafil	metab_4743	1.74573	4.186e-05	0.0001128	4.213	0.026	2.284	0.3569	2.303	0.4141
6,3'-dimethoxyflavone	metab_5262	1.74423	0.0004956	0.0008967	2.818	0.3789	3.479	0.3567	0.4737	0.8481
NMNH	metab_31328	1.73915	1.701e-05	5.513e-05	0.5955	0.5641	2.642	0.3823	3.967	0.1814
Chrysoeriol	metab_23998	1.73657	0.003052	0.004463	2.137	0.005134	3.985	1.153	2.944	0.3105
Tyr-Ala	metab_18955	1.73202	7.354e-09	2.399e-07	3.651	0.08949	5.48	0.1741	5.466	0.09209
Azacridone A	metab_21715	1.72725	1.523e-07	1.666e-06	0.2248	0.03476	0.5595	0.6413	3.774	0.1838
Lucidenic acid F	metab_6688	1.72519	0.0002421	0.0004841	0.519	0.007301	0.4922	0.01684	3.688	0.771
Cyanidin 7-glucoside	metab_10658	1.71951	2.59e-05	7.706e-05	0.8099	0.008837	0.7772	0.02068	3.89	0.4936
Tyr-Phe	metab_4905	1.71902	6.231e-10	5.651e-08	2.339	0.09256	2.029	0.1988	4.984	0.09558
3-Oxododecanoic acid	metab_4501	1.71515	3.324e-06	1.552e-05	4.105	0.1305	2.299	0.212	2.514	0.4957
Pelargonidin 3-rhamnoside	metab_10620	1.71446	1.143e-07	1.373e-06	1.742	0.01026	2.273	0.5189	5.393	0.1682
Ajmaline	metab_12427	1.7093	3.743e-11	1.118e-08	2.816	0.09512	3.336	0.1481	6.397	0.06549
Astin I	metab_13672	1.70881	7.481e-08	1.023e-06	4.797	0.09688	2.913	0.2684	2.601	0.01333
Rheochrysidin	metab_6403	1.70729	0.02611	0.0319	2.021	0.5396	3.503	1.163	1.575	0.1547
Haplophytine	metab_9250	1.7046	3.917e-07	3.188e-06	5.516	0.2073	5.164	0.2572	2.065	0.3483
Formononetin	metab_27205	1.70368	3.279e-05	9.276e-05	0.8955	0.6138	2.829	0.9076	4.625	0.2753
Vulgaxanthin I	metab_13592	1.70257	3.656e-05	0.0001013	1.103	0.2458	0.9586	0.0237	3.974	0.4179
Gibberellin A37 glucosyl ester	metab_13386	1.70196	0.004643	0.006539	3.467	0.5272	4.335	0.4145	1.425	1.298
Ssioriside	metab_5594	1.70081	7.969e-07	5.281e-06	1.78	0.3688	1.49	0.02402	4.419	0.1993
Kaempferol-3-O-Glucoside	metab_2486	1.70052	7.255e-07	4.921e-06	5.567	0.3033	4.853	0.3479	1.851	0.03185
N-Acetylmannosamine	metab_16820	1.69949	2.254e-07	2.169e-06	3.457	0.1275	5.068	0.1	4.66	0.243
Ouabain	metab_9617	1.69898	1.354e-08	3.517e-07	4.887	0.1435	4.552	0.1438	1.497	0.2222
Magnesium-protoporphyrin IX 13-monomethyl ester	metab_4746	1.69736	5.262e-06	2.207e-05	4.335	0.1036	2.596	0.2754	2.766	0.2687
8-hydroxyquinoline	metab_14027	1.6969	1.518e-07	1.663e-06	3.313	0.09037	4.497	0.02679	3.148	0.1254
Irinotecan	metab_8317	1.69555	8.577e-06	3.227e-05	3.737	0.714	3.997	0.3399	0.9789	0.01195
Bisphenol A bis(2-hydroxyethyl)ether	metab_6715	1.68895	1e-11	5.137e-09	1.113	0.02542	1.066	0.02269	4.021	0.07116
Vincamine	metab_5622	1.68615	4.686e-08	7.55e-07	1.193	0.009779	1.157	0.02309	4.109	0.1608
LysoPA(22:4(7Z,10Z,13Z,16Z)/0:0)	metab_5677	1.68359	5.84e-08	8.582e-07	1.148	0.009707	1.229	0.2032	4.207	0.1254
Leucoside	metab_28980	1.67964	3.774e-06	1.708e-05	4.018	0.2813	3.449	0.1508	0.4684	0.4115
12alpha-Methylpregna-4,9(11)-diene-3,20-dione	metab_9444	1.67787	1.05e-06	6.52e-06	3.6	0.1256	4.08	0.0534	1.387	0.2625
Fisetin	metab_13711	1.67658	2.252e-07	2.169e-06	5.587	0.1361	4.507	0.3189	1.807	0.3035
(S)-Reticuline	metab_11357	1.67596	9.201e-09	2.761e-07	1.556	0.01016	1.519	0.02407	4.433	0.1218
Methoxamine	metab_3885	1.67217	1.008e-09	7.26e-08	3.12	0.06274	3.007	0.03722	5.883	0.1134
MG(0:0/5-iso PGF2VI/0:0)	metab_4753	1.6694	1.172e-07	1.396e-06	2.801	0.138	4.435	0.106	4.25	0.128
Cyanidin-3-O-Galactoside	metab_14633	1.66854	1.154e-08	3.173e-07	5.544	0.2779	5.081	0.1812	2.139	0.1673
13-Tetradecene-1,3-diyne-6,7-diol	metab_13076	1.66743	1.408e-06	8.153e-06	2.116	0.1696	3.876	0.2072	4.033	0.04882
2''-O-Acetylrutin	metab_28590	1.66685	3.084e-09	1.444e-07	5.962	0.1453	4.777	0.4627	2.203	0.08428
Betalamic acid	metab_30036	1.66587	5.526e-06	2.29e-05	3.037	0.1057	3.932	0.1637	1.805	0.2921
Indole-3-Acetyl-L-Glutamic Acid	metab_13596	1.66222	5.523e-07	4.075e-06	2.85	0.151	3.602	0.1721	1.262	0.2303
Deacetylnomilin	metab_3043	1.65954	6.794e-07	4.69e-06	0.3444	0.3028	1.439	1.137	4.247	0.1107
Luteolin-3',7-di-O-glucoside	metab_14628	1.65793	1.783e-08	4.127e-07	5.79	0.3026	5.341	0.192	2.434	0.1201
(3E,5Z,7Z,9E)-Trideca-3,5,7,9-tetraene	metab_14359	1.65774	1.186e-14	1.723e-10	5.024	0.03366	4.289	0.02518	1.492	0.01293
Khellin	metab_24164	1.65756	2.609e-07	2.4e-06	2.72	0.09786	4.566	0.4675	5.038	0.1778
Cyclotricuspidoside C	metab_11283	1.65525	3.7e-07	3.068e-06	4.261	0.2138	4.512	0.218	1.741	0.01312
Trigoneoside Xb	metab_27980	1.65499	9.947e-08	1.243e-06	4.057	0.1217	5.64	0.09615	5.399	0.159
Scopoletin	metab_2341	1.6531	1.82e-07	1.864e-06	3.544	0.05001	4.577	0.1063	2.952	0.102
1,5-Naphthalenediamine	metab_14025	1.64814	1.804e-07	1.855e-06	3.154	0.1293	4.216	0.07305	2.694	0.1466
Officinalisnin I	metab_27977	1.64759	8.782e-08	1.143e-06	4.22	0.1176	5.794	0.09602	5.566	0.1634
10'-Apoviolaxanthal	metab_9694	1.64348	7.125e-05	0.0001739	5.024	0.1447	4.652	0.1218	1.713	0.7363
Mg(0:0/txb2/0:0)	metab_26276	1.6404	2.673e-06	1.312e-05	1.941	0.005113	1.909	0.03629	4.712	0.2387
Demethylphylloquinol	metab_10558	1.63966	3.455e-08	6.264e-07	1.851	0.0103	3.635	0.08469	4.554	0.1708
Chalciporone	metab_5817	1.63951	6.609e-11	1.405e-08	3.011	0.08684	3.251	0.1541	6.089	0.06588
Scopoline	metab_16936	1.63572	2.525e-07	2.345e-06	4.417	0.04057	5.96	0.1321	5.727	0.1415
Lys-Asp-Tyr	metab_5359	1.63487	6.906e-08	9.665e-07	1.43	0.1097	1.347	0.02371	4.109	0.1351
Rose oxide (cis)	metab_7433	1.6333	1.305e-06	7.686e-06	2.111	0.01036	2.145	0.1519	4.942	0.2072
3-Carboxy-6,7-dihydroxy-1-(3',4'-dihydroxyphenyl)-naphthalene	metab_26596	1.63129	1.868e-06	1.002e-05	0.9388	0.004574	2.945	1.24	3.308	0.1847
Atroviridin	metab_29267	1.63013	1.695e-06	9.326e-06	4.5	0.0564	3.781	0.2294	1.053	0.3112
Ethyl caproate	metab_4312	1.62409	2.971e-08	5.73e-07	3.303	0.09981	1.583	0.2616	1.245	0.1252
Histamine	metab_17740	1.62124	1.742e-08	4.076e-07	5.422	0.06108	5.147	0.1152	2.37	0.1742
Dihydrocarveyl acetate	metab_12523	1.61775	1.19e-06	7.17e-06	4.422	0.1932	2.757	0.05906	2.55	0.029
Indole-3-acetaldehyde	metab_21837	1.61722	3.822e-08	6.661e-07	1.017	0.004673	0.9874	0.03259	3.702	0.1058
1alpha,3beta,22R-Trihydroxyergosta-5,24E-dien-26-oic acid 3-O-b-D-glucoside 26-O-[b-D-glucosyl-(1->2)-b-D-glucosyl] ester	metab_27184	1.61607	2.959e-05	8.571e-05	5.212	0.2672	4.821	0.2531	1.992	0.5915
N-Methyl-2,3,7,8-tetramethoxybenzophenanthridine-6(5H)-one	metab_19118	1.61517	7.327e-11	1.476e-08	4.444	0.07238	2.716	0.1139	1.842	0.06561
1-Nitro-5,6-dihydroxy-dihydronaphthalene	metab_30033	1.61278	1.776e-06	9.662e-06	3.003	0.08484	3.993	0.1694	2.424	0.125
3-Hydroxy-5-methylbenzaldehyde	metab_16665	1.61048	1.206e-08	3.262e-07	4.331	0.08242	5.458	0.06145	4.474	0.06384
Kudzusaponin SA2	metab_5807	1.60804	1.128e-12	1.464e-09	5.024	0.04056	4.975	0.03742	2.273	0.0133
Alpha-5-C-(3-Hydroxybutyl)-hyacinthacine A2	metab_16289	1.60804	2.399e-06	1.214e-05	3.601	0.1485	4.936	0.1008	4.306	0.2745
Pisumionoside	metab_28282	1.60785	2.136e-05	6.623e-05	4.257	0.07898	2.594	0.3119	2.522	0.3393
D-Linalool 3-glucoside	metab_23085	1.607	1.56e-06	8.766e-06	4.327	0.1065	2.732	0.2009	2.772	0.257
Dihydrodemethylsterigmatocystin	metab_26195	1.60641	0.02225	0.02752	3.296	0.3616	4.821	0.7911	3.44	0.9218
Ergocalciferol	metab_9364	1.60535	3.432e-06	1.588e-05	1.656	0.0912	3.374	0.4866	4.634	0.3146
2-Hydroxymethylclavam	metab_14602	1.60374	2.919e-07	2.599e-06	3.907	0.07827	2.958	0.1244	0.4638	0.3536
Secoeremopetasitolide A	metab_23104	1.60162	1.572e-07	1.701e-06	3.894	0.134	4.008	0.3345	1.347	0.00345
Ergonovine	metab_6437	1.59997	1.02e-08	2.911e-07	2.051	0.4132	1.755	0.1249	4.339	0.1065
Neogitogenin 3-[glucosyl-(1->2)-glucosyl-(1->4)-galactoside]	metab_13200	1.59877	7.545e-08	1.03e-06	4.617	0.06052	5.917	0.0922	5.351	0.1433
(2S,4S,6S)-2-[2-(4-Hydroxy-3-meyhoxyphenyl)ethyl]tetrahydro-6-(4,5-dihydroxy-3-methoxyphenyl)-2H-pyran-4-yl 4-acetate	metab_31277	1.59822	9.929e-06	3.621e-05	2.494	0.2475	4.068	0.1305	4.018	0.1832
Lucidenic acid K	metab_12255	1.59819	4.134e-08	6.957e-07	2.751	0.2202	2.066	0.05331	4.23	0.1188
MG(0:0/6 keto-PGF1alpha/0:0)	metab_25899	1.59485	2.775e-06	1.349e-05	2.018	0.005122	2.25	0.3636	4.967	0.246
Hymenoxon	metab_15894	1.59421	3.839e-05	0.0001053	3.206	0.2013	4.439	0.1935	3.616	0.212
1,2-Cyclohexanediol, 1-methyl-4-(1-methylethenyl)-	metab_28638	1.59107	1.644e-05	5.372e-05	3.267	0.08998	1.756	0.2856	1.98	0.2538
Rutalinium	metab_6768	1.5898	2.965e-07	2.627e-06	1.073	0.292	1.187	0.3359	3.885	0.158
Valproic Acid	metab_26877	1.58923	3.839e-08	6.679e-07	3.212	0.05758	1.671	0.1672	1.679	0.003537
Testosterone propionate	metab_7990	1.589	1.521e-11	6.542e-09	4.288	0.03703	4.164	0.06643	1.511	0.06574
Phe-Ser	metab_16865	1.58747	9.901e-08	1.241e-06	4.193	0.06279	5.685	0.1696	5.545	0.1116
2-methyltryptoline	metab_1875	1.58708	9.29e-09	2.777e-07	3.946	0.06584	3.987	0.07613	6.625	0.1667
Ruscogenin	metab_8187	1.58659	5.552e-06	2.297e-05	4.583	0.08126	4.015	0.1264	1.363	0.5017
Kaempferol	metab_14645	1.58579	2.683e-08	5.359e-07	6.274	0.2996	5.845	0.1865	3.184	0.1497
Ricinitin	metab_2494	1.5849	1.972e-06	1.043e-05	5.403	0.3143	4.705	0.357	2.117	0.01642
Myrciacitrin III	metab_29321	1.58478	1.962e-08	4.411e-07	1.066	0.1566	2.664	0.4171	4.113	0.09055
Vitrofolal A	metab_13656	1.58421	4.974e-08	7.754e-07	3.137	0.1074	4.147	0.08226	2.867	0.09358
Bisindolylmaleimide i	metab_13652	1.58395	6.256e-10	5.651e-08	3.186	0.1305	3.85	0.1585	6.417	0.1219
Indan-1-ol	metab_6998	1.58357	1.569e-09	9.516e-08	2.502	0.08913	2.552	0.1594	5.183	0.1214
3-Hydroxy-beta-ionol 3-[glucosyl-(1->6)-glucoside]	metab_28684	1.5808	9.748e-06	3.57e-05	2.412	0.005152	3.813	0.2135	3.471	0.1559
Gibberellic acid	metab_4508	1.57989	1.076e-07	1.316e-06	4.209	0.05483	3.311	0.1349	0.8865	0.2289
Ochrolide	metab_11440	1.57898	1.594e-07	1.719e-06	1.596	0.01018	3.196	0.5545	4.654	0.1515
Pi(20:5(5z,8z,11z,14z,16e)-oh(18)/20:2(11z,14z))	metab_6188	1.57751	1.815e-07	1.862e-06	4.924	0.2228	5.042	0.2269	2.467	0.06568
Agnuside	metab_27917	1.57677	0.006064	0.008339	2.664	0.8135	4.443	0.3834	4.567	0.3411
Phenethyl rutinoside	metab_28486	1.57628	6.355e-06	2.548e-05	5.071	0.1701	4.234	0.2435	1.732	0.5022
Methyl n-formylanthranilate	metab_22396	1.56816	1.847e-06	9.932e-06	4.342	0.1635	4.535	0.2271	2.007	0.3043
2,9-Dimethyl-2,9-diazatricyclo[10.2.2.25,8]octadeca-5,7,12,14,15,17-hexaene-3,10-diol, 9CI	metab_4035	1.56771	2.91e-06	1.399e-05	2.685	0.1459	1.977	0.2943	4.03	0.1877
Gingerenone A	metab_14306	1.56745	4.194e-06	1.853e-05	1.618	1.214	2.093	0.07882	4.905	0.2793
Perlolyrine	metab_5117	1.56575	9.036e-07	5.817e-06	1.837	0.2321	1.558	0.4856	4.07	0.154
Myristicin	metab_10026	1.56479	2.487e-09	1.277e-07	1.692	0.1006	2.024	0.2498	4.617	0.1255
Vladinol D	metab_4512	1.56259	0.0005499	0.0009812	3.631	0.05915	3.962	0.1687	1.459	0.6421
Glu-Ile-Ser	metab_6526	1.56206	5.528e-08	8.289e-07	2.016	0.2837	1.778	0.1796	4.252	0.1211
Sachaloside VII	metab_20194	1.56157	5.81e-08	8.566e-07	4.114	0.04635	4.045	0.1053	1.484	0.1633
Atractyloside A	metab_27179	1.56098	1.973e-07	1.97e-06	3.532	0.1243	4.051	0.1663	1.813	0.1849
Rhodioloside D	metab_28850	1.55861	9.738e-07	6.157e-06	4.028	0.03535	2.397	0.1347	1.951	0.4024
4,5-Dihydroniveusin A	metab_22825	1.55655	1.018e-06	6.363e-06	4.821	0.0335	3.273	0.1489	1.926	0.3498
2-Methoxyestrone 3-glucuronide	metab_13486	1.55447	0.0001037	0.0002363	2.199	0.5358	1.678	0.4929	4.092	0.4242
Pongamone E	metab_13657	1.55444	3.784e-07	3.118e-06	3.19	0.1518	4.191	0.07636	3.029	0.1156
Xi-7-Hydroxyhexadecanedioic acid	metab_23508	1.55401	3.933e-08	6.772e-07	1.765	0.005083	2.094	0.5384	4.693	0.11
Glycosminine	metab_14354	1.54973	1.119e-10	1.997e-08	4.085	0.04604	4.08	0.02682	6.578	0.07316
5-p-Coumaroylquinic acid	metab_1705	1.54969	4.29e-08	7.144e-07	2.142	0.1695	2.703	0.2145	5.194	0.04542
4,2',4',alpha-Tetrahydroxydihydrochalcone	metab_28120	1.54912	0.000602	0.00106	2.343	0.3927	3.891	0.3478	3.861	0.1044
10,16-Dihydroxyhexadecanoic acid	metab_26524	1.54674	4.635e-10	4.721e-08	3.84	0.04315	4.037	0.07791	1.623	0.003526
Pa(22:4(7z,10z,13z,16z)/lte4)	metab_5271	1.54668	4.115e-09	1.717e-07	4.466	0.09171	4.805	0.05306	2.474	0.1155
LysoPA(18:4(6Z,9Z,12Z,15Z)/0:0)	metab_15415	1.54631	1.455e-06	8.343e-06	4.874	0.06194	4.346	0.5259	1.805	0.2518
1,10-Phenanthroline	metab_5974	1.54262	1.916e-06	1.022e-05	1.255	0.382	1.344	0.298	3.892	0.08802
Isoskimmianine	metab_14599	1.54108	7.992e-07	5.293e-06	0.9142	0.1397	2.192	0.4534	4.108	0.293
3-(3-indolyl)-2-oxopropanoic acid	metab_29334	1.54077	2.741e-06	1.337e-05	1.977	0.4559	1.786	0.3234	4.27	0.1838
1-Methoxyspirobrassinin	metab_11579	1.53774	0.000316	0.0006075	3.195	0.5637	3.679	1.8	0.8013	0.352
5,7-dimethoxyflavone	metab_10756	1.53561	2.674e-07	2.441e-06	1.547	0.1781	3.173	0.5134	3.867	0.1433
3',4'-Dimethoxy-7-hydroxyflavone	metab_24246	1.53051	0.008417	0.01125	1.695	0.005067	3.412	1.009	3.009	0.746
Mitiglinide	metab_6054	1.52996	1.527e-08	3.744e-07	2.544	0.121	2.291	0.02469	4.624	0.09258
Kanokoside D	metab_8431	1.52907	1.717e-12	1.822e-09	4.537	0.1219	4.418	0.02701	1.959	0.01322
Exo,exo-1,8-Epoxy-p-menthane-2,6-diol	metab_9784	1.52825	2.498e-08	5.133e-07	1.41	0.1388	2.97	0.1867	3.735	0.1391
Flavaprin	metab_14232	1.52716	2.134e-06	1.109e-05	3.735	0.08587	4.519	0.09215	2.775	0.3136
Isopentenyladenine-9-N-glucoside	metab_11669	1.52458	0.0004836	0.0008779	1.146	1.057	1.471	0.8337	4.214	0.1088
Cubebin	metab_6706	1.52398	4.753e-05	0.0001252	1.909	0.08516	2.24	0.4874	4.768	0.4395
Levoglucosan	metab_11763	1.5238	8.185e-10	6.434e-08	4.17	0.04349	2.634	0.0722	2.045	0.1086
7a,12a-Dihydroxy-3-oxo-4-cholenoic acid	metab_6142	1.52342	2.065e-08	4.578e-07	4.301	0.06065	3.783	0.06402	1.372	0.2035
7,8-Dihydro-3b,6a-dihydroxy-alpha-ionol 9-[apiosyl-(1->6)-glucoside]	metab_23620	1.52189	7.609e-07	5.095e-06	4.277	0.08344	2.875	0.1358	3.001	0.2845
Matairesinol	metab_3628	1.52185	5.784e-07	4.205e-06	3.346	0.04413	4.111	0.08036	2.408	0.1818
7,8-Dihydrovomifoliol 9-[apiosyl-(1->6)-glucoside]	metab_14554	1.5218	4.592e-05	0.0001218	3.689	0.1843	4.506	0.1628	2.771	0.3962
6-methylhept-5-en-2-ol	metab_3208	1.52156	2.813e-10	3.503e-08	4.188	0.04126	3.003	0.08251	1.126	0.09981
Chinenoside III	metab_5110	1.51982	3.231e-07	2.788e-06	4.601	0.178	4.853	0.1961	2.524	0.2226
(-)-gamma-ionone	metab_2340	1.51845	5.868e-07	4.242e-06	4.337	0.1287	2.877	0.1231	1.445	0.5436
Doryanine	metab_21056	1.51681	4.86e-07	3.703e-06	1.987	0.3383	1.853	0.2498	4.254	0.1812
Kiwiionoside	metab_21665	1.51532	3.89e-06	1.745e-05	5.08	0.04151	3.526	0.189	2.76	0.3601
Methyl 6-O-galloyl-beta-D-glucopyranoside	metab_20841	1.51511	2.52e-11	8.536e-09	1.762	0.04792	3.278	0.3508	4.327	0.03111
Jujuboside B	metab_24071	1.51484	1.102e-05	3.93e-05	2.797	0.1896	4.331	0.03566	5.252	0.3047
Citbismine B	metab_9254	1.51065	0.0004286	0.0007902	5.016	0.3376	4.316	0.323	1.851	0.889
Cinncassiol A	metab_27438	1.50613	6.607e-08	9.369e-07	4.628	0.1205	3.255	0.2547	1.79	0.003554
Gentiopicroside	metab_29203	1.50595	0.000891	0.001491	4.864	1.066	4.199	1.449	1.425	0.5135
12Z,15Z,18Z,21Z,24Z,27Z-triacontahexaenoic acid	metab_10895	1.50428	2.798e-06	1.357e-05	2.468	0.6199	3.982	0.08688	5.174	0.1363
Indole-3-Carbinol	metab_16051	1.50353	3.074e-07	2.694e-06	2.97	0.02224	2.915	0.09794	5.258	0.1456
Phenalene	metab_5768	1.50089	7.846e-10	6.324e-08	3.636	0.05005	2.617	0.09514	0.6213	0.1155
Threo-Syringoylglycerol	metab_15458	1.49783	1.076e-05	3.859e-05	1.105	0.9663	2.666	0.1493	3.934	0.02519
Pluviatolide	metab_4221	1.4965	4.633e-08	7.522e-07	3.821	0.1026	4.728	0.07418	3.607	0.07365
7,2'-Dihydroxy-8,4'-dimethoxyisoflav-3-ene	metab_6659	1.49633	3.208e-05	9.126e-05	1.924	0.3058	3.521	0.684	3.948	0.1177
Herniarin	metab_16139	1.49574	2.136e-06	1.109e-05	4.048	0.1997	2.532	0.2602	1.996	0.2585
Oripavine	metab_13460	1.49518	1.131e-08	3.121e-07	1.922	0.1477	2.058	0.1232	4.423	0.1577
Ichangic acid 17-beta-D-glucopyranoside	metab_13163	1.49443	5.695e-08	8.445e-07	4.776	0.07907	3.296	0.3068	2.923	0.01335
Solavetivone	metab_5457	1.49368	7.544e-10	6.222e-08	3.477	0.1103	3.799	0.08935	1.63	0.04844
Agavasaponin C	metab_13310	1.49156	1.236e-05	4.284e-05	3.651	0.1517	4.716	0.1245	3.944	0.2505
Fabianine	metab_13734	1.49111	1.165e-05	4.096e-05	4.327	0.2156	2.918	0.07407	2.822	0.1436
Bhos#20	metab_26836	1.49095	5.248e-08	8.014e-07	2.287	0.005145	2.496	0.3097	4.862	0.1022
Caryatin glucoside	metab_29015	1.49021	5.35e-05	0.0001379	4.293	0.08454	4.143	0.146	1.747	0.4894
Glochidionionoside C	metab_2921	1.49007	5.716e-10	5.368e-08	4.737	0.06515	3.923	0.06223	1.786	0.1241
Methyl pheophorbide b	metab_24755	1.48948	1.131e-05	4.005e-05	4.977	0.3599	4.726	0.1973	2.322	0.3802
Taurocholic acid	metab_21829	1.48873	1.716e-05	5.552e-05	4.031	0.1777	2.627	0.1956	2.525	0.003602
Vindoline	metab_20472	1.48762	1.887e-07	1.907e-06	4.075	0.1822	3.149	0.1791	1.103	0.003326
Cornusalterin D	metab_10896	1.48612	5.357e-06	2.236e-05	2.715	0.4416	4.191	0.07022	5.215	0.1365
Balofloxacin	metab_12517	1.4857	3.242e-05	9.196e-05	3.21	0.3072	2.703	0.4011	4.77	0.05006
3'',4''-Diacetylcosmosiin	metab_26470	1.48544	9.947e-07	6.247e-06	2.245	0.005143	2.211	0.03627	4.504	0.1622
Quinidine	metab_10808	1.48447	2.271e-07	2.178e-06	2.007	0.1764	1.804	0.2399	4.041	0.06424
Melannin	metab_23889	1.47905	0.05356	0.0623	2.605	0.4557	3.818	0.848	2.56	0.2558
(3-hydroxy-8-methyl-8-azabicyclo[3.2.1]octan-2-yl)methyl benzoate	metab_5064	1.47886	4.115e-08	6.943e-07	1.903	0.01031	1.865	0.02448	4.133	0.1207
4-Oxo-1-(3-pyridyl)-1-butanone	metab_3147	1.47879	1.789e-06	9.704e-06	3.505	0.07473	4.407	0.1173	3.377	0.04078
Eriodictyol	metab_10183	1.47861	0.0008553	0.00144	1.68	0.01023	3.333	1.024	3.341	0.458
Robustaside b	metab_11537	1.47825	2.861e-05	8.346e-05	1.95	0.01033	1.911	0.02452	4.208	0.3673
Medicagenic acid 3-O-[b-D-glucosyl-(1->6)-b-D-glucosyl-(1->3)-b-D-glucoside]	metab_4641	1.4781	9.31e-09	2.778e-07	2.524	0.01081	2.67	0.1686	4.977	0.07438
Lacinilene D	metab_5456	1.47671	2.34e-07	2.225e-06	4.011	0.2253	3.582	0.09391	1.289	0.1945
5'-Methoxycurcumin	metab_26797	1.47628	9.443e-08	1.206e-06	1.649	0.2137	1.745	0.255	4.063	0.1372
Arg-Lys-Cys-Gly	metab_24429	1.47606	2.46e-07	2.305e-06	2.049	0.3075	2.83	0.2588	4.979	0.1774
Melongoside K	metab_23063	1.4757	2.824e-08	5.539e-07	5.127	0.1436	3.771	0.205	2.46	0.1732
Dodecanedioic acid	metab_23157	1.47221	1.28e-07	1.484e-06	4.926	0.05139	3.62	0.1628	3.691	0.09893
6-[2,3-Dihydroxy-1-(hydroxymethyl)propyl]-1,2-dihydro-7-hydroxy-9-methoxy-cyclopenta[c][1]benzopyran-3,4-dione	metab_4384	1.47192	1.769e-07	1.836e-06	1.771	0.2386	3.195	0.1198	4.186	0.08402
Isorhamnetin 3-(6''-malonylglucoside)	metab_5659	1.47145	0.002831	0.004168	2.283	0.01039	3.784	0.5932	3.517	0.6873
PG(i-12:0/20:5(5Z,8Z,11Z,14Z,16E)-OH(18R))	metab_12604	1.46964	2.58e-06	1.277e-05	4.323	0.09433	4.676	0.05582	2.586	0.265
Trigofoenoside F	metab_12624	1.46826	1.092e-05	3.901e-05	5.483	0.1825	4.067	0.2781	3.817	0.01337
3,14-Dihydroxy-11,13-dihydrocostunolide	metab_13063	1.46785	2.306e-05	7.038e-05	2.908	0.013	4.017	0.147	3.482	0.2304
(S)-Pterosin K	metab_4186	1.46709	1.217e-09	8.09e-08	3.505	0.1385	3.507	0.09717	5.756	0.09789
Geranylgeraniol	metab_11973	1.46633	2.873e-12	2.407e-09	4.17	0.03034	3.403	0.1267	1.319	0.01272
Mg(0:0/pgd1/0:0)	metab_26023	1.46538	1.649e-05	5.384e-05	2.112	0.005132	2.149	0.15	4.415	0.2696
5-Methyltetrahydrofolic acid	metab_27436	1.4639	9.454e-07	6.021e-06	4.17	0.1142	2.756	0.3349	2.495	0.003601
17,21-Dihydroxypregn-4-ene-3,11,20-trione 21-(hydrogensuccinate)	metab_27134	1.46374	2.207e-07	2.14e-06	5.194	0.04436	3.958	0.1022	2.42	0.3202
Furcelleran	metab_13313	1.46355	1.787e-07	1.846e-06	1.757	0.1907	1.912	0.2854	4.204	0.1995
Kaempferol 3-O-Sophoroside	metab_20965	1.46345	1.543e-07	1.68e-06	6.42	0.2977	5.993	0.2105	3.731	0.114
2',7-Dihydroxy-4',5'-methylenedioxyisoflavone	metab_23850	1.46338	0.001065	0.001747	3.362	0.448	4.16	1.472	1.883	0.2289
Aurantioobtusin	metab_10700	1.46241	3.816e-07	3.133e-06	1.69	0.01023	3.156	0.9095	4.429	0.1587
N-3-Hydroxyoctanoyl-L-homoserine lactone	metab_16788	1.45944	2.124e-07	2.084e-06	2.393	0.201	3.798	0.1603	4.764	0.1704
26-Desglucoavenacoside A	metab_27185	1.45913	1.923e-07	1.932e-06	5.285	0.2656	4.866	0.2569	2.614	0.1301
N-hydroxy-L-tryptophan	metab_20187	1.45891	4.198e-07	3.335e-06	2.79	0.1687	4.196	0.1624	4.577	0.09118
Foeniculoside V	metab_11699	1.45756	4.518e-08	7.41e-07	1.452	0.1275	1.733	0.3645	4.008	0.1588
(R)-1-O-[b-D-Glucopyranosyl-(1->6)-b-D-glucopyranoside]-1,3-octanediol	metab_23260	1.45611	3.764e-09	1.617e-07	5.414	0.05751	4.141	0.1059	2.767	0.1352
S-Adenosylhomocysteine	metab_7132	1.4559	2.323e-05	7.077e-05	1.484	0.01262	1.441	0.02392	3.67	0.3699
2-(3-oxocyclohexyl)acetic Acid	metab_29644	1.45578	2.816e-09	1.354e-07	2.663	0.03045	3.831	0.1209	3.544	0.03762
9-cis-Retinol	metab_10271	1.45519	1.165e-08	3.199e-07	1.521	0.008867	1.874	0.3133	4.116	0.07971
Hexahydro-6,7-dihydroxy-5-(hydroxymethyl)-3-(2-hydroxyphenyl)-2H-pyrano[2,3-d]oxazol-2-one	metab_3651	1.45493	2.293e-07	2.195e-06	1.948	0.2188	2.332	0.346	4.584	0.1086
5,7-dimethoxyisoflavone	metab_5855	1.45324	0.00041	0.0007607	3.497	0.3037	4.518	0.1993	3.584	0.3052
Salviaflaside methyl ester	metab_28937	1.45284	7.584e-05	0.0001827	4.824	0.1226	4.198	0.1088	1.869	1.034
Ps(22:6(4z,7z,10z,13z,16z,19z)/lte4)	metab_26760	1.4527	9.927e-09	2.877e-07	4.952	0.08031	4.74	0.1377	2.511	0.003602
D-Glucuronic acid	metab_16961	1.45261	1.064e-06	6.581e-06	1.542	0.01015	2.524	0.2422	4.385	0.2074
Prulaurasin	metab_14311	1.44755	1.045e-06	6.493e-06	3.343	0.2131	2.859	0.1176	4.764	0.2029
10-Acetoxyoleuropein	metab_21332	1.44625	2.862e-06	1.382e-05	4.142	0.1927	2.745	0.1311	2.07	0.003582
4-methylcatechol	metab_8527	1.44619	4.195e-08	7.025e-07	3.636	0.147	3.069	0.1203	0.9352	0.0118
Phe-Ile	metab_6159	1.44294	0.0003312	0.0006329	2.422	0.08494	2.088	0.119	4.225	0.6481
Nicotinamide riboside	metab_6724	1.44237	1.127e-07	1.362e-06	1.605	0.2912	1.683	0.1821	3.899	0.1424
Nudol	metab_23360	1.4419	3.405e-09	1.537e-07	1.358	0.04697	2.696	0.07376	3.747	0.1518
Castanospermine	metab_726	1.43811	6.449e-08	9.208e-07	4.019	0.04435	4.922	0.05858	4.103	0.1409
Difluprednate	metab_3489	1.43408	1.512e-09	9.203e-08	3.096	0.1461	2.745	0.08119	4.707	0.07245
Armillaripin	metab_12726	1.43342	2.564e-06	1.272e-05	4.124	0.1796	2.961	0.1242	1.417	0.3567
Benzoyl cyanide	metab_7331	1.43292	7.387e-08	1.013e-06	1.76	0.0832	1.908	0.3272	4.102	0.1484
(R)-Boschniakine	metab_11945	1.43286	9.954e-10	7.186e-08	2.699	0.07595	2.673	0.1743	4.813	0.07795
Amarogentin	metab_10592	1.43263	1.355e-06	7.914e-06	2.274	0.01039	2.436	0.4111	4.645	0.1736
2,4,6,8-Decatetraenoic acid dehydropiperidide	metab_5679	1.43254	0.0001169	0.0002614	0.8495	0.588	1.306	0.6579	3.587	0.0564
Corchoionoside C	metab_29720	1.42999	8.312e-10	6.487e-08	4.687	0.04367	3.721	0.0766	1.956	0.1097
S-Adenosylmethionine	metab_21629	1.42866	1.249e-08	3.326e-07	4.435	0.04688	3.104	0.2933	2.901	0.003608
Molindone	metab_15304	1.42832	8.302e-07	5.452e-06	5.773	0.1654	6.072	0.1545	4.062	0.2209
Albonoursin	metab_6048	1.4279	3.799e-08	6.634e-07	4.51	0.1597	4.617	0.1103	2.515	0.1523
PA(14:1(9Z)/6 keto-PGF1alpha)	metab_4624	1.42696	2.876e-06	1.387e-05	5.037	0.308	4.465	0.203	2.352	0.3064
Jasmolone	metab_9346	1.42672	5.219e-07	3.907e-06	4.655	0.1445	4.094	0.1328	2.003	0.2734
Dethiobiotin	metab_30650	1.42651	1.617e-07	1.732e-06	4.677	0.04367	5.369	0.08855	3.932	0.09073
3b,6a-Dihydroxy-alpha-ionol 9-[apiosyl-(1->6)-glucoside]	metab_14331	1.42564	0.000152	0.0003255	3.809	0.2966	4.499	0.174	2.859	0.3852
(E)-2-Tridecene-4,6,8-triyn-1-ol	metab_10327	1.42318	9.219e-08	1.185e-06	1.97	0.1852	2.001	0.2232	4.141	0.09313
Jasmolone glucoside	metab_12084	1.42311	2.79e-05	8.183e-05	1.699	0.03943	1.853	0.2282	4.023	0.3185
Cryptolepine	metab_3912	1.42068	3.158e-09	1.47e-07	2.446	0.06011	2.597	0.1078	4.729	0.111
Acenaphthene	metab_15056	1.41873	1.263e-09	8.207e-08	3.037	0.09411	2.641	0.09007	4.508	0.07185
CDP-DG(i-17:0/a-15:0)	metab_26215	1.41792	4.181e-07	3.327e-06	3.07	0.005168	3.257	0.2093	5.391	0.1359
Apiosporic acid	metab_2911	1.41752	1.567e-08	3.79e-07	4.862	0.06327	3.972	0.04244	2.167	0.1803
Strophanthidin	metab_14408	1.41709	6.994e-06	2.753e-05	2.27	0.649	3.584	0.03501	4.811	0.1353
Tabersonine	metab_11751	1.41709	7.418e-11	1.485e-08	3.491	0.06061	3.549	0.06112	5.655	0.07479
4-Glutathionyl cyclophosphamide	metab_23268	1.41506	1.294e-07	1.497e-06	4.71	0.05796	3.489	0.09235	3.484	0.003612
Sugeonol	metab_6604	1.41439	6.526e-09	2.232e-07	1.702	0.1015	1.719	0.2447	3.826	0.0923
Elenolide	metab_14950	1.41372	3.934e-08	6.772e-07	1.685	0.02318	1.753	0.2492	3.867	0.09365
(13S,14S)-epoxymaresin	metab_7483	1.4099	1.709e-07	1.793e-06	4.714	0.08132	4.457	0.03883	2.356	0.1644
L-Proline	metab_17543	1.40871	4.382e-06	1.92e-05	3.31	0.0182	4.402	0.1184	4.095	0.1566
Phenylacetylglycine	metab_5150	1.40825	9.136e-07	5.869e-06	4.843	0.173	3.561	0.1567	2.488	0.2762
Demethylsulochrin	metab_6227	1.40779	1.691e-05	5.488e-05	1.504	0.01012	2.928	0.8453	3.908	0.2881
Cryptophycin 46	metab_8603	1.40676	1.724e-05	5.571e-05	4.996	0.1608	4.354	0.2047	2.329	0.4713
Ps(20:5(5z,8z,11z,14z,17z)/lte4)	metab_22418	1.40662	2.908e-08	5.656e-07	4.537	0.05114	5.613	0.06403	5.301	0.1362
Dianthoside	metab_5755	1.40465	1.381e-10	2.32e-08	4.084	0.04207	2.902	0.2267	1.601	0.01303
Dihydrolipoamide	metab_19573	1.40297	1.058e-07	1.301e-06	2.044	0.1554	3.356	0.1055	4.051	0.1253
L-dopa	metab_29954	1.40061	2.735e-07	2.475e-06	3.095	0.06479	3.734	0.04498	2.264	0.1812
4-(4-Methylcyclohex-3-en-1-yl)pent-3-en-2-one	metab_13376	1.39791	1.588e-06	8.882e-06	4.608	0.1309	3.446	0.05431	3.547	0.1008
Undecylenic acid	metab_27397	1.39785	4.795e-06	2.056e-05	4.126	0.121	3.095	0.1259	3.494	0.1052
Shanzhiside	metab_25675	1.3936	1.331e-06	7.807e-06	4.745	0.1426	3.52	0.2275	2.342	0.294
Tetrahydroharmine	metab_15432	1.39324	2.792e-06	1.356e-05	3.036	0.04143	3.157	0.04948	5.222	0.2944
(S,E)-Zearalenone	metab_21544	1.39268	5.818e-07	4.219e-06	1.947	0.201	2.686	0.197	4.566	0.2629
3-Deoxyestradiol	metab_12012	1.39244	9.683e-05	0.0002235	4.222	0.04868	4.344	0.06319	2.303	0.4658
Synephrine acetonide	metab_7502	1.38978	8.628e-10	6.546e-08	2.098	0.1664	2.127	0.07699	4.154	0.06632
Annoglabasin C	metab_10143	1.38976	3.931e-05	0.0001072	2.002	0.4576	3.269	0.3017	4.386	0.1069
Dioscoretine	metab_21762	1.38931	9.541e-06	3.513e-05	4.177	0.1135	5.244	0.1671	4.907	0.1682
Glaucarubin	metab_6127	1.38871	5.499e-05	0.0001409	1.97	0.2262	1.868	0.2297	3.922	0.4189
Idebenone	metab_24729	1.38854	8.088e-06	3.082e-05	4.516	0.09373	3.208	0.2978	2.412	0.2992
Melilotoside	metab_19548	1.38817	1.163e-05	4.092e-05	3.42	0.1447	4.119	0.1184	2.776	0.2365
Lysergamide	metab_16506	1.38682	8.132e-09	2.556e-07	2.339	0.3401	2.594	0.08233	4.651	0.096
Trichocarane C	metab_24674	1.38555	9.32e-08	1.195e-06	1.966	0.2525	2.99	0.1224	4.515	0.1279
Coumarin	metab_2581	1.38525	6.092e-07	4.349e-06	4.338	0.2867	4.745	0.1625	2.95	0.07683
Cerulenin	metab_15874	1.38428	3.662e-06	1.669e-05	6.141	0.22	4.848	0.2	4.31	0.08144
Formononetin 7-O-beta-D-glucoside-6''-O-malonate	metab_12497	1.38255	6.539e-06	2.606e-05	2.284	0.1907	3.501	0.7413	4.876	0.3239
5-Hydroxyindoleacetic acid	metab_15339	1.38007	3.879e-11	1.118e-08	2.715	0.07458	3.38	0.08174	5.236	0.06332
Lovastatin acid	metab_7960	1.37901	1.178e-07	1.401e-06	4.178	0.07804	2.929	0.1863	2.65	0.1211
Ascaroside C6	metab_22198	1.37565	1.369e-05	4.637e-05	4.097	0.1259	3.224	0.1195	3.932	0.1674
Polyphyllin a	metab_5531	1.37439	1.591e-06	8.891e-06	4.452	0.1277	4.722	0.1518	2.854	0.2205
Scortechinone S	metab_8613	1.37434	3.87e-05	0.000106	6.763	0.05148	6.687	0.1047	4.666	0.3657
6-Tuliposide B	metab_5426	1.37237	2.505e-08	5.133e-07	4.393	0.09036	3.524	0.06692	1.867	0.1657
Indicine	metab_2205	1.37056	0.0001589	0.0003378	4.503	0.3305	4.647	0.1574	2.646	0.4403
Isorhynchophylline	metab_28690	1.37043	2.234e-06	1.15e-05	4.339	0.07441	3.059	0.1424	2.179	0.5062
Risperidone	metab_12102	1.37033	3.955e-07	3.205e-06	1.433	0.01006	1.817	0.3272	3.801	0.1384
Carbamazepine	metab_12294	1.36881	2.553e-05	7.617e-05	3.888	0.04467	3.885	0.05293	5.874	0.3667
Sherry lactone	metab_27667	1.36855	4.408e-08	7.284e-07	1.474	0.1577	2.656	0.1671	3.732	0.1296
N-Carboxyacetyl-D-phenylalanine	metab_3480	1.36736	1.203e-08	3.257e-07	4.152	0.04411	4.765	0.04022	3.398	0.0996
5-Deoxykievitone	metab_21718	1.36707	1.163e-07	1.388e-06	2.267	0.107	3.518	0.1237	4.161	0.1844
Xi-2,3-Dihydro-2-oxo-1H-indole-3-acetic acid	metab_29953	1.36685	1.702e-05	5.515e-05	3.444	0.2169	4.175	0.1423	2.983	0.1883
Trigonosin C	metab_9408	1.36679	2.148e-05	6.653e-05	5.375	0.1084	4.748	0.1968	2.851	0.4466
Demethyloleuropein	metab_3462	1.36621	1.464e-07	1.621e-06	3.283	0.161	4.53	0.1201	5.145	0.08313
Aflatoxin g2	metab_6239	1.36544	2.173e-06	1.124e-05	1.809	0.01028	3.192	0.8773	3.975	0.1744
Quinceoxepine	metab_5349	1.36397	2.41e-06	1.216e-05	4.486	0.1839	3.294	0.03653	3.139	0.02764
Eburnamonine	metab_10166	1.36355	0.008144	0.01092	1.349	0.009979	1.312	0.02361	3.578	1.275
Dysokusone E	metab_7741	1.36309	2.573e-08	5.218e-07	2.565	0.03525	2.39	0.1394	4.262	0.08582
Dehydroisocoproporphyrinogen	metab_8425	1.36175	3.175e-07	2.755e-06	4.443	0.2393	4.008	0.1319	2.078	0.01325
4-Methylumbelliferone	metab_1978	1.36022	9.483e-07	6.035e-06	5.005	0.2199	3.803	0.1286	2.867	0.0431
Soyasaponin II	metab_24190	1.36009	5.452e-08	8.204e-07	3.621	0.009161	4.448	0.14	6.101	0.1042
(8E,10S,12Z,15Z)-10-Hydroperoxyoctadeca-8,12,15-trienoate	metab_24440	1.35991	1.361e-05	4.62e-05	5.403	0.1438	4.619	0.1372	5.506	0.08228
3-Keto-beta-ionone	metab_14952	1.3598	6.389e-12	3.838e-09	5.757	0.06411	4.872	0.04585	3.293	0.04143
Oleandolide	metab_23923	1.35853	0.0001633	0.0003457	3.91	0.1401	2.895	0.2854	3.314	0.1336
Oxaloglutarate	metab_31871	1.35843	1.363e-05	4.624e-05	3.443	0.2063	4.267	0.1156	3.479	0.08006
Ustiloxin D	metab_23218	1.35743	0.0004785	0.0008696	3.354	0.09683	3.997	0.1735	2.392	0.6582
5-Methoxydimethyltryptamine	metab_5591	1.35596	4.524e-07	3.508e-06	2.555	0.2127	2.622	0.1626	4.582	0.2032
Pelletierine	metab_17178	1.35539	5.035e-07	3.805e-06	3.504	0.06723	4.694	0.2405	5.663	0.1818
Avenacoside A	metab_12667	1.35378	1.534e-06	8.676e-06	4.949	0.1481	4.405	0.2423	2.524	0.2791
Alliospiroside D	metab_13114	1.35212	2.568e-07	2.37e-06	3.606	0.1031	4.731	0.1235	4.728	0.0933
5-Phenyl-1,3-oxazinane-2,4-dione	metab_21163	1.3513	8.988e-06	3.35e-05	3.517	0.0754	4.228	0.123	3.144	0.1495
Genipin	metab_1807	1.35106	1.191e-05	4.168e-05	3.763	0.1033	4.325	0.08733	2.837	0.2959
3-hydroxylauroylcarnitine	metab_5868	1.35043	4.685e-10	4.735e-08	4.863	0.05145	4.938	0.06338	3.062	0.07959
Glu-Val	metab_16821	1.35006	3.855e-07	3.153e-06	4.781	0.0392	5.205	0.0513	3.575	0.1805
Fragransin C1	metab_28732	1.34984	9.752e-06	3.57e-05	1.766	0.4674	2.507	0.3361	4.3	0.2273
Lappaol A	metab_29384	1.34785	2.839e-05	8.294e-05	4.118	0.4584	4.102	0.3253	2.119	0.04641
Nopalinic acid	metab_2343	1.3474	1.876e-05	5.971e-05	3.233	0.2178	4.405	0.1361	4.529	0.08887
LysoPI(16:0/0:0)	metab_24581	1.34712	0.002868	0.004218	4.492	0.04868	3.885	0.357	5.396	0.3633
Isopentyl gentiobioside	metab_29719	1.34648	4.599e-09	1.835e-07	4.328	0.06973	3.174	0.07836	3.017	0.06519
7-hydroxy-8,4'-dimethoxyisoflavone	metab_4863	1.34632	3.468e-06	1.6e-05	1.819	0.2678	2.977	0.2803	4.044	0.09962
Daidzein 6''-O-acetate	metab_5996	1.34575	5.892e-07	4.256e-06	2.549	0.1786	3.707	0.3415	4.79	0.2007
Bergenin	metab_21043	1.3453	1.103e-05	3.931e-05	1.716	0.2035	1.672	0.191	3.596	0.3158
Furcatin	metab_22024	1.34494	7.825e-07	5.205e-06	5.14	0.04835	3.927	0.1403	3.426	0.1948
Leu-Asp	metab_31405	1.3449	3.852e-07	3.152e-06	4.137	0.03597	4.648	0.06588	3.163	0.1273
2-beta-benzoyloxy Ejpa-2	metab_9425	1.34482	4.089e-05	0.0001108	6.119	0.1604	5.774	0.1048	3.834	0.4158
Hypaphorine	metab_3386	1.34467	4e-09	1.682e-07	2.959	0.07016	3.058	0.06777	4.964	0.114
Geniposidic acid	metab_30941	1.34439	8.985e-06	3.349e-05	4.523	0.1372	3.92	0.1084	2.095	0.392
Glu-Leu	metab_16045	1.34399	4.012e-08	6.837e-07	5.276	0.04883	5.865	0.07906	4.532	0.07707
Tectochrysin	metab_21737	1.34151	2.782e-07	2.504e-06	1.558	0.005029	2.397	0.2916	3.992	0.1334
2,5-dihydroxybenzoic acid	metab_4159	1.33987	3.393e-06	1.574e-05	3.811	0.1338	2.71	0.2869	1.509	0.2942
Corticosterone	metab_9643	1.33935	2.159e-06	1.119e-05	2.747	0.2646	3.857	0.2128	4.996	0.07935
3-(1,1-Dimethylallyl)scopoletin 7-glucoside	metab_12343	1.33904	4.47e-06	1.95e-05	2.405	0.5002	3.61	0.1082	4.536	0.0391
Schidigerasaponin D5	metab_5603	1.33875	4.384e-08	7.252e-07	5.221	0.09951	5.665	0.1028	4.096	0.1067
Thiamine	metab_2850	1.33862	1.287e-07	1.491e-06	1.858	0.1517	2.27	0.4176	4.171	0.07098
Feruperine	metab_1961	1.33764	0.000138	0.0003007	3.892	0.2221	4.304	0.2371	2.596	0.372
Agavoside A	metab_11332	1.33711	2.206e-05	6.794e-05	3.695	0.2205	4.497	0.12	3.718	0.06852
LysoPC(18:1(11Z)/0:0)	metab_11933	1.33618	0.005406	0.007506	1.795	0.01028	1.757	0.02439	3.859	1.033
1-(p-Hydroxyphenyl)ethylamine	metab_16937	1.33616	3.863e-06	1.736e-05	3.658	0.04082	4.684	0.1361	4.487	0.1421
Protogracillin	metab_13288	1.33595	5.916e-07	4.27e-06	4.58	0.08503	5.468	0.06257	5.016	0.1191
Silymarin	metab_5822	1.33553	1.095e-05	3.912e-05	3.239	0.2541	4.423	0.06593	4.72	0.03519
5,6,8-Trihydroxy-2-methylbenzo[g]chromen-4-one	metab_12248	1.33539	1.082e-06	6.66e-06	2.088	0.01036	3.352	0.5985	4.049	0.1394
1-(Indol-3-yl)propanol 3-phosphate	metab_26828	1.33511	6.159e-07	4.381e-06	2.967	0.217	4.162	0.05506	4.717	0.06692
5-(6-Methyl-6-hydroxyoctyl)furan-2(5H)-one	metab_14575	1.33474	1.021e-08	2.912e-07	4.249	0.06355	3.37	0.05494	1.873	0.1598
Na-p-Hydroxycoumaroyltryptophan	metab_15628	1.33474	2.148e-08	4.678e-07	3.993	0.1212	3.379	0.06975	4.627	0.04022
3-[(2,4-Dihydroxy-3,3-dimethylbutanoyl)amino]prop-2-enoic acid	metab_29677	1.33234	9.232e-07	5.914e-06	3.85	0.1414	3.276	0.07426	4.627	0.1438
Pseudoionone	metab_14220	1.33093	2.6e-10	3.333e-08	4.248	0.01187	3.197	0.02475	1.996	0.2443
Tetradecanedioic acid	metab_12348	1.32981	7.945e-07	5.269e-06	4.237	0.1463	3.055	0.1967	2.73	0.1372
3,7-Dimethyl-5-octene-1,7-diol 1-glucoside	metab_14102	1.32911	5.438e-05	0.0001397	4.405	0.07125	5.264	0.1518	4.662	0.2171
(-)-Medicocarpin	metab_5519	1.32686	1.758e-05	5.663e-05	3.121	0.3045	4.306	0.07206	5.029	0.1422
Cyanidin-3,5-di-O-glucoside	metab_20967	1.32669	1.138e-07	1.369e-06	5.415	0.2708	5.073	0.1537	3.209	0.1254
N-Methylanthranilic Acid	metab_6133	1.32636	8.032e-10	6.377e-08	2.892	0.02119	2.957	0.05024	4.803	0.06224
Palmitoylcarnitine	metab_10197	1.32427	0.0002102	0.0004285	4.958	0.1206	5.143	0.1065	3.311	0.4679
Aflatoxin b1	metab_13172	1.323	2.51e-08	5.135e-07	1.772	0.01027	2.206	0.3691	4.039	0.08093
N-Acetyl-leucyl-leucine	metab_27793	1.32181	9.557e-07	6.071e-06	3.674	0.06759	2.634	0.0588	2.697	0.003606
N-acetyl-l-phenylalanine	metab_21161	1.32004	4.512e-07	3.504e-06	4.928	0.06342	5.536	0.05908	4.319	0.158
Atenolol	metab_16237	1.31946	4.334e-05	0.0001161	4.615	0.2632	3.449	0.1923	2.517	0.4023
6''-O-Acetylastragalin	metab_13702	1.319	2.467e-06	1.237e-05	5.364	0.1578	4.153	0.493	3.46	0.01336
2-n-Propyl-4-oxopentanoic acid	metab_20974	1.31757	1.529e-05	5.054e-05	3.654	0.1994	2.725	0.05551	3.077	0.06332
5,7alpha-Dihydro-1,4,4,7a-tetramethyl-4H-indene	metab_14716	1.31683	4.861e-08	7.689e-07	4.425	0.02769	3.436	0.06122	2.177	0.2301
Artonin Q	metab_22716	1.31566	1.347e-07	1.537e-06	4.436	0.2086	4.342	0.1666	2.496	0.143
Diosmin	metab_29012	1.31374	1.584e-09	9.588e-08	4.258	0.06806	3.418	0.1282	1.952	0.09994
Deoxyvasicinone	metab_14544	1.31242	2.713e-07	2.464e-06	2.059	0.1813	2.094	0.1527	3.922	0.1768
(-)-Medicarpin	metab_5513	1.31121	4.302e-06	1.89e-05	3.566	0.2105	4.71	0.07053	5.441	0.1407
Octyl glucoside	metab_12448	1.30851	9.424e-08	1.205e-06	4.322	0.0898	3.191	0.0512	2.472	0.15
Feruloyl C1-glucuronide	metab_5820	1.30698	3.612e-06	1.652e-05	3.557	0.1961	4.684	0.05994	4.971	0.03253
Medicarpin	metab_26827	1.30678	1.793e-06	9.724e-06	4.117	0.2237	5.262	0.04975	5.706	0.06451
Petasiphyll A	metab_9366	1.30573	4.896e-08	7.701e-07	5.032	0.1992	4.546	0.1333	2.804	0.1314
Muzanzagenin	metab_6023	1.30522	6.879e-05	0.0001691	1.966	0.1363	2.112	0.2007	3.97	0.412
Methyl salicylate O-[rhamnosyl-(1->6)-glucoside]	metab_28072	1.30412	2.626e-08	5.278e-07	4.075	0.1043	3.003	0.1385	2.027	0.138
Persicaxanthin	metab_9404	1.30046	3.401e-05	9.567e-05	4.221	0.2298	3.974	0.1086	2.149	0.3292
Apo-15-zeaxanthinal	metab_9586	1.30043	5.39e-07	4.003e-06	3.462	0.1142	3.929	0.1035	2.504	0.1432
Aflatoxin M1	metab_5048	1.29967	4.048e-06	1.801e-05	1.994	0.2801	2.824	0.4271	4.331	0.1191
Glucoheptonic acid	metab_3937	1.2995	2.464e-06	1.236e-05	3.829	0.06386	2.692	0.1599	2.316	0.2209
Nigellimine	metab_1794	1.29882	1.364e-06	7.955e-06	5.572	0.2261	5.813	0.2191	4.127	0.1288
Isosyringinoside	metab_13127	1.29702	0.0005399	0.000966	3.935	0.6544	2.832	0.4541	1.652	0.01307
Citrusin F	metab_12846	1.2942	0.0004534	0.0008293	3.945	0.4573	4.531	0.277	3.065	0.353
Validamycin A	metab_5826	1.29411	6.218e-06	2.505e-05	5.006	0.1909	6.109	0.0652	6.382	0.02841
Liatrin	metab_29583	1.29359	4.43e-05	0.0001183	4.133	0.0782	4.555	0.07583	2.994	0.447
Mallotophenone	metab_30284	1.29286	9.316e-11	1.776e-08	4.169	0.04751	3.113	0.1032	2.193	0.02751
1,1-Dimethylpyrrolidinium-2-carboxylate	metab_576	1.29278	3.621e-05	0.0001005	4.695	0.0494	5.435	0.1392	4.775	0.06849
Betavulgarin glucoside	metab_2864	1.29248	0.005391	0.007487	4.28	0.2046	4.05	0.1132	2.083	0.9271
Narirutin	metab_29249	1.29219	1.165e-07	1.39e-06	3.873	0.1141	4.965	0.06993	5.743	0.1336
Arborine	metab_3618	1.29095	4.965e-08	7.749e-07	3.234	0.01202	3.284	0.05561	5.032	0.08179
Pterosin J	metab_6096	1.29026	1.028e-07	1.276e-06	3.081	0.0337	3.123	0.06635	4.872	0.1276
Glyzarin	metab_12061	1.29024	9.327e-06	3.448e-05	2.864	0.2559	3.978	0.06066	4.296	0.03173
Liquiritin	metab_15176	1.29004	5.164e-08	7.942e-07	2.823	0.06346	3.931	0.2483	4.651	0.1116
Dibutyl malate	metab_16360	1.28939	0.0002676	0.0005274	3.783	0.1027	4.559	0.1926	3.914	0.126
(7S,8S)-DiHODE	metab_7157	1.28889	1.203e-07	1.421e-06	4.262	0.09533	4.241	0.02608	2.501	0.1031
Stachyline D	metab_5226	1.28856	4.764e-07	3.649e-06	3.945	0.03245	3.56	0.05081	1.83	0.2433
Quercetin 3-(6-[4-glucosyl-p-coumaryl]glucosyl)(1->2)-rhamnoside	metab_29178	1.28428	0.000885	0.001483	5.051	0.7243	4.269	1.112	2.451	0.0036
(S)-2-Methyl-1-butanol O-beta-D-Glucopyranoside	metab_3058	1.28341	9.188e-07	5.893e-06	3.616	0.08184	3.948	0.06599	2.413	0.1761
Eurycomaoside	metab_21376	1.28264	3.959e-07	3.206e-06	5.384	0.01664	4.419	0.0684	3.254	0.309
2-oxindole	metab_1948	1.28261	1.288e-07	1.492e-06	3.092	0.03749	3.07	0.06954	4.783	0.1296
Medicarpin 3-O-(6'-malonylgluclside)	metab_12052	1.28247	5.852e-06	2.39e-05	5.027	0.1898	6.112	0.06307	6.389	0.02793
Blumenol C O-[rhamnosyl-(1->6)-glucoside]	metab_5891	1.28163	0.02692	0.03281	1.939	0.3745	1.87	0.2914	3.937	1.217
2-Hydroxycampholonic acid	metab_12189	1.28054	6.156e-11	1.361e-08	3.006	0.02732	3.039	0.03405	4.754	0.05599
Auxin a	metab_10943	1.28	1.134e-06	6.92e-06	2.338	0.2015	2.481	0.2941	4.246	0.0815
1,2,3,9-Tetrahydropyrrolo[2,1-b]quinazolin-3-ol	metab_31595	1.27979	2.37e-09	1.252e-07	2.827	0.08341	2.954	0.16	4.69	0.06669
4-n-Heptylphenol	metab_3151	1.27978	5.826e-09	2.101e-07	4.299	0.02657	3.371	0.04214	2.168	0.2355
Achaetolide	metab_27237	1.27881	0.001098	0.001794	3.889	0.04979	3.18	0.3413	1.51	0.7701
Methyl cellulose	metab_5123	1.27828	9.773e-05	0.0002251	2.95	0.1851	2.848	0.1526	4.584	0.3845
Hydroquinidine	metab_6099	1.27798	4.457e-09	1.81e-07	2.625	0.08521	2.666	0.168	4.388	0.07337
Platydiol	metab_22643	1.27615	6.311e-05	0.0001576	2.557	0.0881	3.304	0.1437	2.661	0.1503
Capsicoside C3	metab_5205	1.27605	1.256e-06	7.47e-06	5.887	0.09207	6.171	0.0772	4.61	0.1852
Cromakalim	metab_6372	1.27596	7.337e-05	0.000178	2.064	0.5753	2.032	0.3686	3.859	0.1239
Niacinamide	metab_17408	1.27502	2.037e-06	1.068e-05	5.052	0.05711	4.297	0.09295	4.817	0.06746
Allithiamine	metab_4853	1.27203	9.198e-06	3.415e-05	4.495	0.1273	4.047	0.07927	2.374	0.305
Methyl pheophorbide a	metab_9230	1.2717	7.012e-06	2.76e-05	6.664	0.1063	6.473	0.2053	4.732	0.2674
Cajanol	metab_2676	1.27151	4.717e-08	7.584e-07	2.851	0.1002	3.926	0.2145	4.628	0.1114
Chitotriose	metab_13311	1.27082	1.061e-06	6.571e-06	4.241	0.3335	4.116	0.1958	2.365	0.1351
Capsicoside C2	metab_12603	1.26982	4.056e-06	1.804e-05	6.542	0.08425	6.876	0.05031	5.374	0.2085
Formononetin-7-O-Glucoside	metab_13018	1.26793	5.983e-06	2.43e-05	2.051	0.1908	2.82	0.5352	4.325	0.2865
Epoxypheophorbide a	metab_8506	1.26501	0.0001379	0.0003006	5.427	0.1324	5.201	0.2049	3.444	0.4511
(S)-17-Hydroxy-9,11,13,15-octadecatetraynoic acid	metab_14442	1.26497	2.312e-08	4.895e-07	4.18	0.08499	4.424	0.08676	2.871	0.105
Dantrolene	metab_31533	1.26441	3.594e-07	3.013e-06	3.253	0.1065	3.657	0.1203	5.314	0.2048
Ritalinic acid	metab_2273	1.26303	2.546e-05	7.601e-05	1.9	0.1398	2.965	0.2568	3.839	0.386
3,9-dimethoxypterocarpan	metab_7560	1.26285	7.49e-05	0.0001809	2.094	0.01036	2.933	0.683	4.395	0.3661
Annosquamosin G	metab_9645	1.26114	1.07e-08	2.998e-07	3.194	0.09931	4.172	0.2401	5.182	0.08218
3-Hydroxycarbamazepine	metab_4503	1.2596	1.952e-06	1.035e-05	3.362	0.03128	3.341	0.06406	4.998	0.178
Elisabethatriene	metab_5905	1.25943	6.515e-09	2.232e-07	3.905	0.03833	2.904	0.1117	2.807	0.01335
16-Hydroxyhexadecanoic acid	metab_24740	1.25855	0.004589	0.006469	2.127	0.005133	2.309	0.1538	4.145	0.7959
Manaarenolide B	metab_11439	1.25821	4.417e-05	0.000118	4.511	0.1252	3.769	0.1235	4.355	0.1377
3,5-Dihydroxy-2,4-dimethoxyphenanthrene	metab_5814	1.25762	5.4e-06	2.248e-05	4.425	0.1906	5.472	0.05773	5.751	0.02678
Homostachydrine	metab_4645	1.25658	1.607e-07	1.726e-06	3.407	0.07071	4.342	0.09296	4.251	0.08471
(9Z,12Z,15Z)-(7S,8S)-Dihydroxyoctadeca-9,12,15-trienoic acid	metab_6160	1.25615	2.228e-06	1.147e-05	3.943	0.07011	4.634	0.0859	4.006	0.07876
Furaneol 4-(6-malonylglucoside)	metab_30236	1.25602	0.0001274	0.0002813	2.598	0.2878	3.686	0.1678	3.986	0.2142
Cyrtominetin	metab_20464	1.25538	7.269e-08	1.001e-06	2.806	0.1216	3.845	0.2186	4.598	0.1011
Trans-p-Coumaroyl beta-D-glucopyranoside	metab_13259	1.25535	0.008691	0.01157	3.22	1.543	2.653	1.272	0.5121	0.009233
Erinapyrone A	metab_8244	1.25463	9.75e-09	2.84e-07	3.869	0.1176	3.205	0.09399	1.754	0.1134
Polypodine B	metab_9977	1.25271	2.104e-07	2.07e-06	5.249	0.05143	4.231	0.1297	3.442	0.1529
Nifuradene	metab_32027	1.25227	1.623e-07	1.737e-06	4.531	0.05291	5.277	0.05474	4.841	0.03569
Phloretin-2'-O-(2''-O-xylosylglucoside)	metab_30175	1.25167	9.487e-06	3.496e-05	4.302	0.1319	3.982	0.05033	2.331	0.2328
(2-oxo-2,3-dihydro-1h-indol-3-yl)acetic acid	metab_14293	1.25057	4.333e-09	1.782e-07	2.565	0.1368	2.688	0.0577	4.344	0.08047
Isopongaflavone	metab_13591	1.24968	6.425e-07	4.505e-06	4.009	0.03592	3.774	0.07625	2.122	0.1728
Neoacrimarine H	metab_5828	1.24909	2.537e-05	7.586e-05	4.58	0.1972	5.576	0.05932	5.653	0.05542
Glutarate	metab_12453	1.24813	1.074e-08	3e-07	3.97	0.09219	2.985	0.0665	2.117	0.09809
Pheophorbide a	metab_9344	1.24741	2.975e-05	8.606e-05	5.225	0.1373	4.825	0.1627	3.178	0.3853
6-Hydroxymelatonin	metab_17001	1.24627	3.964e-08	6.796e-07	2.799	0.0617	3.909	0.0394	4.558	0.5905
(S)-8-Prenylphaseollinisoflavan	metab_2683	1.24111	7.684e-05	0.0001847	2.45	0.1469	2.403	0.1728	4.053	0.3551
Baptifoline	metab_15335	1.24049	2.879e-05	8.385e-05	3.644	0.07335	3.953	0.101	5.603	0.3841
O-Propanoylcarnitine	metab_28971	1.24045	3.004e-06	1.435e-05	3.75	0.1014	3.823	0.1241	2.219	0.2153
Ribalinium	metab_4971	1.24023	8.745e-09	2.67e-07	3.245	0.1026	3.502	0.1502	5.127	0.09752
Allotetrahydrodeoxycorticosterone	metab_9984	1.23975	5.882e-06	2.4e-05	5.214	0.05385	4.419	0.1018	4.795	0.1619
Sudan II	metab_3513	1.23968	2.588e-08	5.229e-07	2.828	0.1062	3.008	0.1522	4.642	0.1179
4-Hydroxy-3-methoxy-cinnamoylglycine	metab_5146	1.23849	2.131e-05	6.613e-05	4.083	0.1799	3.036	0.08786	2.579	0.2424
2-Phenyl-1,3-propanediol monocarbamate	metab_29087	1.23761	1.303e-07	1.503e-06	2.571	0.05568	2.617	0.1282	4.233	0.124
Kaempferol 3-(2-p-coumaroylsophoroside) 7-glucoside	metab_14324	1.23676	0.0008824	0.001479	5.135	0.6716	4.393	0.981	2.74	0.01334
Matsutakic acid A	metab_5213	1.23655	1.695e-07	1.785e-06	2.88	0.052	2.873	0.0871	4.472	0.1351
3b-Hydroxy-6b-methoxy-7(11)-eremophilen-12,8a-olide	metab_3960	1.23608	7.197e-07	4.897e-06	3.306	0.1256	4.342	0.1988	4.837	0.1541
Carbamazepine-10,11-epoxide	metab_4184	1.2359	1.151e-06	6.995e-06	3.583	0.1633	3.239	0.0361	4.629	0.1195
1-Hexanol arabinosylglucoside	metab_21794	1.23313	7.369e-07	4.978e-06	4.094	0.09106	3.054	0.08509	2.365	0.4082
5-methoxyindole-3-acetic acid	metab_19965	1.23295	1.292e-06	7.626e-06	1.427	0.3236	1.959	0.191	3.487	0.1348
Cappariloside A	metab_2442	1.23246	2.892e-06	1.392e-05	4.634	0.1636	4.14	0.1183	2.608	0.2443
1,3,6,8-Naphthalenetetrol	metab_3646	1.23203	3.961e-08	6.796e-07	4.164	0.07957	4.308	0.2159	2.762	0.08405
Protodioscin	metab_27222	1.23196	4.127e-08	6.952e-07	6.152	0.05605	5.154	0.08327	4.882	0.1154
Cincassiol B	metab_3994	1.231	0.0004001	0.0007449	3.311	0.09972	4.209	0.2159	3.757	0.4317
Trinoranastreptene	metab_2907	1.2293	4.752e-11	1.173e-08	4.498	0.06456	3.64	0.04336	2.556	0.0358
C25-Epoxy-apo-aldehyde	metab_9763	1.22905	6.841e-07	4.713e-06	4.996	0.008691	4.656	0.05874	3.088	0.1388
Rocymosin B	metab_15175	1.22808	5.9e-08	8.652e-07	3.742	0.06348	4.742	0.2192	5.427	0.1073
Pterosupin	metab_29922	1.22774	3.154e-08	5.945e-07	4.511	0.0722	5.504	0.2138	6.218	0.1019
Jasmone	metab_14956	1.22728	5.347e-10	5.188e-08	4.361	0.07522	3.514	0.03514	2.417	0.05182
Cycloleucine	metab_13230	1.22677	1.783e-07	1.845e-06	4.523	0.07228	5.396	0.07662	5.271	0.07322
Capsoside A	metab_10257	1.22603	8.59e-10	6.546e-08	5.197	0.02745	4.632	0.06097	3.196	0.07059
Urocortisol	metab_7295	1.22559	8.973e-09	2.71e-07	2.938	0.09854	3.784	0.208	4.901	0.07645
2-Methoxy-5Z-hexadecenoic acid	metab_25695	1.22538	4.169e-05	0.0001125	2.685	0.4271	2.877	0.1635	4.545	0.296
Beta-Cymaropyranose	metab_29308	1.22536	2.015e-07	2.001e-06	4.739	0.02382	4.93	0.09892	3.449	0.08394
Dictyoquinazol C	metab_21919	1.22359	1.399e-06	8.113e-06	4.093	0.1507	3.816	0.1181	2.226	0.2131
Miraxanthin III	metab_3582	1.22337	3.243e-06	1.521e-05	4.275	0.08287	4.415	0.1094	2.889	0.1994
Tenuifolene	metab_4657	1.22325	2.39e-05	7.239e-05	3.627	0.0355	3.806	0.0508	2.291	0.2875
1-Aminocyclohexanecarboxylic acid	metab_326	1.22106	0.0001569	0.0003344	3.931	0.0762	4.643	0.1563	4.101	0.1509
2-Hydroxycinnamic acid	metab_30860	1.21929	4.477e-06	1.952e-05	3.348	0.08336	3.934	0.1106	3.079	0.08762
Niazirin	metab_15857	1.2191	4.156e-08	6.979e-07	2.725	0.162	3.069	0.1329	4.62	0.1082
Malonic acid	metab_3378	1.21698	4.404e-07	3.447e-06	3.507	0.06145	3.632	0.1012	2.126	0.1404
Curvularol	metab_12203	1.21528	2.616e-06	1.291e-05	4.234	0.08757	3.41	0.1014	3.629	0.1041
Gly-Pro-Hyp	metab_962	1.21432	9.318e-08	1.195e-06	5.288	0.07317	4.748	0.09216	3.317	0.1647
Ipanguline D10	metab_12655	1.21411	4.789e-05	0.000126	3.681	0.06037	4.173	0.1123	3.046	0.2097
3-Methylcrotonaldehyde	metab_346	1.21314	2.297e-07	2.198e-06	3.929	0.01066	4.643	0.05347	4.267	0.03842
2-Methoxyhexadecanoic acid	metab_25617	1.21127	0.000127	0.0002806	2.54	0.2143	3.396	0.1427	4.565	0.5183
5,5-diphenylhydantoin	metab_10642	1.21015	1.048e-08	2.955e-07	2.338	0.06437	2.412	0.05333	3.956	0.102
Pi(22:6(5z,8e,10z,13z,15e,19z)-2oh(7s, 17s)/18:3(6z,9z,12z))	metab_23080	1.20936	8.5e-06	3.203e-05	6.092	0.1021	6.451	0.1073	5.138	0.199
LysoPE(0:0/16:0)	metab_9772	1.20902	0.0002208	0.0004475	3.679	0.1515	4.352	0.1541	3.704	0.1476
19-Hydroxyandrost-4-ene-3,17-dione	metab_1811	1.20876	1.261e-06	7.487e-06	5.06	0.08197	4.91	0.1416	3.35	0.1901
Helianthol A	metab_4658	1.20874	4.595e-05	0.0001219	3.92	0.03218	4.09	0.04298	2.588	0.354
(3b,16b,20R)-Pregn-5-ene-3,16,20-triol 3-glucoside	metab_7613	1.2077	1.574e-07	1.702e-06	5.477	0.02252	4.942	0.06205	3.533	0.1428
Forsythoside E	metab_21347	1.20697	0.0001733	0.0003638	3.174	0.1661	3.96	0.05406	3.57	0.2328
Montanol	metab_9982	1.20497	2.742e-06	1.337e-05	6.128	0.05167	5.139	0.117	4.796	0.2668
Dihydro-alpha-ionone	metab_4111	1.20384	4.317e-11	1.126e-08	3.889	0.02031	2.978	0.1079	2.902	0.01335
3-Hydroxy-alpha-ionone	metab_15051	1.20344	7.779e-10	6.318e-08	4.947	0.05026	4.229	0.04731	3.02	0.08489
Coronafacic acid	metab_15590	1.20289	1.553e-05	5.119e-05	3.842	0.1239	4.424	0.08632	3.574	0.1581
Juglanoside E	metab_19855	1.2026	5.905e-06	2.407e-05	3.762	0.0283	4.168	0.06487	2.96	0.1574
Butyl (S)-3-hydroxybutyrate glucoside	metab_20808	1.20154	1.097e-05	3.917e-05	4.645	0.08467	5.092	0.07246	3.923	0.221
4,4-Difluoropregn-5-ene-3,20-dione	metab_5867	1.20108	2.472e-09	1.273e-07	4.592	0.04458	4.655	0.06452	3.17	0.07456
L-Arabinose	metab_32543	1.20089	5.811e-10	5.409e-08	5.659	0.06025	4.729	0.07311	4.016	0.03459
2-acetylpyrrole	metab_21656	1.20066	1.011e-06	6.33e-06	3.46	0.1436	3.807	0.1521	2.508	0.1122
Totarolenone	metab_11494	1.20013	3.182e-08	5.988e-07	4.255	0.07046	3.625	0.06179	2.32	0.1391
Hydroxypyruvic acid	metab_31743	1.19998	8.519e-10	6.546e-08	3.204	0.07456	3.844	0.1134	5.137	0.07026
Mgmg(18:3)	metab_24563	1.19965	1.627e-07	1.739e-06	5.322	0.07189	4.355	0.06858	4.003	0.2002
Kaempferol 3-gentiobioside 7-rhamnoside	metab_17925	1.19949	1.456e-05	4.861e-05	4.554	0.08915	5.106	0.05017	4.138	0.2505
N-acetyl-l-arginine	metab_17389	1.19854	1.53e-06	8.66e-06	4.828	0.1492	3.858	0.2153	3.315	0.06187
Auxin b	metab_11056	1.19829	1.804e-08	4.159e-07	3.35	0.09821	3.43	0.1708	4.955	0.07094
Spathulenol	metab_5042	1.19582	2.039e-07	2.019e-06	4.035	0.02758	3.748	0.024	2.244	0.2166
Ampeloside Bs1	metab_23014	1.19573	2.32e-06	1.183e-05	5.415	0.1083	5.717	0.1053	4.385	0.1666
Thromboxane A3	metab_11709	1.19542	8.702e-07	5.65e-06	4.228	0.04885	4.767	0.08417	3.895	0.06981
(+/-)-Glycerol 1,2-diacetate	metab_19778	1.19237	2.581e-08	5.227e-07	4.414	0.0669	3.466	0.1128	2.96	0.09871
N-(3-oxohexanoyl)-l-homoserine lactone	metab_20441	1.19205	4.946e-06	2.102e-05	3.536	0.1186	4.09	0.09089	3.225	0.1183
5,7-Dihydroxy-3',4'-dimethoxyflavone	metab_6211	1.19114	5.076e-05	0.000132	2.09	0.01036	2.961	0.541	4.043	0.2911
Tropolone	metab_12067	1.18975	1.213e-06	7.272e-06	3.11	0.1411	4.046	0.05496	4.322	0.03209
8-Amino-7-oxononanoic acid	metab_19354	1.189	2.241e-05	6.881e-05	4.386	0.07368	4.633	0.1137	3.259	0.2221
4-methoxybenzaldehyde	metab_5810	1.18794	2.48e-06	1.242e-05	3.783	0.1462	4.716	0.05426	4.985	0.02444
Octadecanedioic acid	metab_26013	1.18728	4.895e-05	0.0001283	3.942	0.1212	4.679	0.1174	4.337	0.1063
Tryptophol	metab_12322	1.18694	1.454e-08	3.654e-07	2.979	0.08586	2.96	0.1509	4.433	0.05411
Epi-Isolyratol	metab_15552	1.18678	1.133e-07	1.367e-06	4.278	0.03301	4.012	0.06551	2.535	0.1268
L-Glutamine	metab_2168	1.18607	6.594e-07	4.594e-06	3.675	0.09559	2.731	0.07454	2.16	0.2174
Nortricycloekasantalic acid	metab_8246	1.18603	1.599e-08	3.849e-07	4.95	0.105	4.302	0.09759	3.063	0.03435
2'-hydroxypyridoxol	metab_30999	1.18549	1.016e-07	1.263e-06	4.166	0.03514	4.458	0.06534	3.167	0.08593
P-Coumaroylputrescine	metab_16158	1.18477	8.624e-07	5.617e-06	5.338	0.1022	4.623	0.1339	3.447	0.2185
Methyl (3b,11x)-3-Hydroxy-8-oxo-6-eremophilen-12-oate	metab_14930	1.1846	1.689e-05	5.483e-05	3.104	0.2199	4.069	0.1725	4.492	0.1602
Trigoneoside VIII	metab_23013	1.18418	2.917e-06	1.402e-05	5.508	0.1314	5.808	0.1146	4.499	0.1669
Viburtinal	metab_12065	1.18348	3.725e-06	1.692e-05	2.92	0.1526	3.849	0.05426	4.134	0.01988
Melilotocarpan B	metab_28193	1.18345	1.791e-07	1.848e-06	2.528	0.1884	3.332	0.09421	4.347	0.09793
4-[2-(Methoxycarbonyl)anilino]-4-oxobutanoic acid	metab_18902	1.18209	1.055e-05	3.798e-05	5.027	0.05339	5.724	0.09076	5.095	0.3483
3-Hexaprenyl-4-hydroxy-5-methoxybenzoic acid	metab_10373	1.18196	1.575e-06	8.829e-06	4.593	0.2653	3.898	0.1276	2.692	0.1514
2,6,10,14-Tetramethyl-6,10,15-hexadecatriene-2,3,8,14-tetrol 8-acetate	metab_24602	1.18146	0.0002073	0.0004234	3.609	0.02848	4.336	0.2211	3.946	0.09168
12-Oxo-2,3-dinor-10,15-phytodienoic acid	metab_7871	1.18126	1.45e-08	3.654e-07	4.361	0.05496	4.156	0.1031	2.681	0.0988
Methyl dihydrophaseate	metab_3483	1.18117	3.403e-05	9.57e-05	3.586	0.09823	4.391	0.1936	4.178	0.109
Isosakuranetin	metab_23545	1.18038	0.08317	0.09427	2.95	0.6904	4.055	0.5968	3.774	0.3012
4-Hydroxybenzoyl glucose	metab_29743	1.17932	3.04e-06	1.448e-05	2.348	0.1835	3.289	0.1184	3.724	0.09313
(+)-alpha-Curcumene	metab_5041	1.17683	7.256e-07	4.921e-06	3.479	0.1827	3.311	0.1226	1.836	0.01362
Methylgrandifloroside	metab_20504	1.17681	8.024e-07	5.312e-06	3.926	0.05802	4.502	0.05631	3.832	0.1023
Deacetylasperuloside acid	metab_29493	1.17529	1.679e-09	1.001e-07	3.683	0.02867	3.424	0.1042	1.977	0.05947
P-Coumaroylagmatine	metab_28852	1.17453	1.654e-05	5.397e-05	3.336	0.177	3.118	0.4893	4.568	0.06673
Lauroylcarnitine	metab_10001	1.17444	1.72e-07	1.801e-06	2.788	0.1104	3.661	0.1283	4.457	0.1451
Petasinine	metab_15794	1.17417	8.463e-06	3.191e-05	4.468	0.1346	3.679	0.2067	2.624	0.2889
Limazepine B1	metab_30131	1.17409	1.314e-07	1.511e-06	4.026	0.08555	3.536	0.106	2.185	0.1588
3-Methyl-1H-indole-2-carboxylic acid	metab_4410	1.17367	1.881e-08	4.277e-07	3.211	0.009542	3.205	0.0403	4.639	0.05656
Isoketocamphoric acid	metab_12140	1.17336	2.393e-09	1.259e-07	2.418	0.1055	2.508	0.06557	3.964	0.069
D-3-phenyllactic acid	metab_28250	1.17291	7.674e-08	1.043e-06	4.369	0.05936	4.686	0.06794	3.456	0.09474
Dearabinosyl pneumonanthoside	metab_15038	1.17262	7.345e-06	2.86e-05	4.33	0.09465	3.474	0.08638	3.442	0.01336
Harmalol	metab_16857	1.17241	5.219e-07	3.907e-06	2.564	0.1351	3.139	0.1424	4.428	0.1866
Ethyl trans-p-methoxycinnamate	metab_30097	1.17202	4.517e-06	1.965e-05	1.873	0.3218	2.428	0.199	3.768	0.1748
Tetrahydroharmol	metab_15333	1.1711	8.138e-05	0.0001935	2.893	0.05009	3.037	0.1346	4.522	0.3042
Heptanoic Acid	metab_19914	1.17099	0.001111	0.001812	3.467	0.05304	2.86	0.1867	3.521	0.1257
Pyrafoline D	metab_12083	1.16851	1.096e-08	3.043e-07	2.803	0.08897	3.072	0.2065	4.514	0.06815
Nb-trans-p-Coumaroylserotonin glucoside	metab_13673	1.16736	4.754e-05	0.0001253	4.474	0.4421	4.417	0.3189	2.877	0.1875
4-hydroxycinnamic acid	metab_16069	1.16719	3.144e-06	1.486e-05	4.729	0.1583	4.907	0.1976	3.538	0.04369
Oxidized Glutathione	metab_31840	1.16699	7.743e-07	5.161e-06	4.979	0.07511	4.816	0.122	3.364	0.1699
(5S)-6-Hydroxy-5-isopropenyl-2-methylhexanoate	metab_7034	1.16547	7.119e-08	9.884e-07	2.655	0.07929	3.518	0.1359	4.284	0.1242
Methylpyrazine	metab_116	1.1653	4.794e-09	1.878e-07	4.573	0.06399	4.287	0.09869	2.87	0.09062
1,3,5-Trihydroxy-6,7-dimethoxy-2-methylanthraquinone	metab_23917	1.16515	1.002e-05	3.647e-05	2.776	0.178	3.807	0.6441	4.298	0.1821
4-O-Methylgalactinol	metab_31120	1.16475	1.673e-05	5.447e-05	3.92	0.06375	3.621	0.2223	2.179	0.2407
3,8-Dihydroxy-6-methoxy-7(11)-eremophilen-12,8-olide	metab_3187	1.16327	4.371e-05	0.000117	3.771	0.1159	4.547	0.1568	4.344	0.09936
Parillin	metab_12533	1.16318	8.28e-09	2.575e-07	6.466	0.02858	5.576	0.05779	5	0.09035
Carboxyibuprofen	metab_14178	1.16258	1.201e-05	4.192e-05	3.802	0.1358	2.859	0.0887	2.349	0.366
Brassinolide	metab_11183	1.16239	0.007977	0.01071	2.581	0.01042	2.542	0.02475	4.179	0.9077
2-ethyl-2-hydroxybutyric acid	metab_22038	1.16104	2.492e-08	5.131e-07	4.951	0.09989	4.792	0.1581	3.357	0.09114
1,1,5-trimethyl-1,2-dihydronaphthalene	metab_3286	1.16098	9.128e-09	2.747e-07	4.091	0.06368	3.338	0.04006	2.343	0.08968
(-)-11-Hydroxy-9,15,16-trioxooctadecanoic acid	metab_24196	1.16077	3.851e-07	3.152e-06	3.139	0.1128	3.043	0.2967	4.456	0.06921
(+/-)-Balanophonin	metab_14732	1.15957	1.242e-06	7.407e-06	3.366	0.06245	4.146	0.09178	4.008	0.1137
Sanguinarine	metab_10216	1.15876	0.04357	0.05138	1.304	0.2815	1.568	0.594	3.408	1.37
Petunidin	metab_12182	1.15876	0.0004438	0.0008144	3.762	0.4101	2.737	1.051	1.711	0.4515
Geniposide	metab_20310	1.15853	1.066e-07	1.308e-06	2.471	0.1876	3.011	0.05916	4.28	0.09517
3-Hydroxy-2-methyl-1H-quinolin-4-one	metab_9858	1.15836	1.77e-08	4.102e-07	1.923	0.05956	2.175	0.1111	3.585	0.1007
2-Methylguanosine	metab_715	1.15619	1.046e-05	3.773e-05	3.229	0.1731	4.36	1.063	4.939	0.2171
Quercetin 3-(3R-glucosylrutinoside)	metab_20607	1.15587	0.01343	0.01726	3.949	0.5264	2.955	0.2917	2.818	0.003607
Rumphellolide F	metab_12014	1.15586	6.48e-09	2.226e-07	4.465	0.05106	4.539	0.06213	3.172	0.008659
Sinapoyl aldehyde	metab_22143	1.15508	4.439e-06	1.94e-05	3.7	0.1284	4.013	0.06096	2.804	0.1547
1-O-Vanilloyl-beta-D-glucose	metab_19232	1.15481	4.717e-07	3.621e-06	3.781	0.06178	4.57	0.07272	4.47	0.1247
Sarmentosin	metab_759	1.15473	1.165e-05	4.096e-05	4.068	0.03491	4.458	0.08825	3.368	0.1289
5-Hydroxyvalproic acid	metab_503	1.15471	8.717e-09	2.67e-07	3.301	0.06233	4.064	0.1542	5.027	0.08838
Cis-Acetylacrylate	metab_5420	1.15266	1.701e-07	1.788e-06	3.989	0.0912	3.1	0.06702	2.664	0.1139
3-O-beta-D-Galactopyranosyl-L-arabinose	metab_27627	1.15223	2.695e-07	2.454e-06	3.847	0.05289	3.422	0.06783	2.092	0.1755
Carvyl acetate	metab_26499	1.15192	2.057e-05	6.424e-05	4.014	0.116	3.135	0.2314	3.07	0.1614
Theasapogenol E	metab_12543	1.15184	3.19e-07	2.765e-06	4.481	0.09446	4.67	0.1382	3.36	0.1121
Cyclo(Leu-Phe)	metab_3939	1.14992	7.069e-09	2.333e-07	3.227	0.07081	3.213	0.1031	4.594	0.07665
Ricinoleic acid	metab_25647	1.14977	4.208e-05	0.0001133	3.547	0.2035	3.842	0.17	5.266	0.3166
Bisacumol	metab_10044	1.14977	2.556e-06	1.269e-05	4.923	0.09119	4.095	0.1202	4.093	0.1228
Taraxacolide 1-O-b-D-glucopyranoside	metab_20451	1.14965	1.602e-06	8.938e-06	4.208	0.02576	3.416	0.07664	2.48	0.3342
(2R,6S,7S,10Z)-beta-Santala-3(15),10-dien-12-ol	metab_24378	1.14941	4.501e-05	0.0001198	3.785	0.1545	2.878	0.2163	2.704	0.2254
D-1,5-Anhydrofructose	metab_13826	1.14926	3.418e-08	6.238e-07	4.169	0.01547	3.312	0.04984	2.674	0.1061
Oscr#20	metab_11533	1.14887	3.006e-07	2.651e-06	5.01	0.1122	4.131	0.07048	3.812	0.07544
Musabalbisiane A	metab_28365	1.14869	2.641e-05	7.829e-05	2.478	0.534	2.921	0.25	4.334	0.1457
Coniferyl Aldehyde	metab_14744	1.14805	1.784e-05	5.727e-05	3.218	0.06797	3.797	0.08791	3.18	0.1623
Phe-Val	metab_2084	1.14804	1.383e-09	8.671e-08	3.487	0.05066	3.81	0.1123	5.171	0.06873
Acetylleucine	metab_20714	1.14573	3.184e-08	5.988e-07	5.158	0.09591	4.762	0.03929	5.801	0.06392
Cellobiose	metab_13814	1.1457	5.359e-07	3.986e-06	4.69	0.01776	3.81	0.07228	3.437	0.1534
5-Hydroxyflavone	metab_21531	1.14503	0.0009337	0.001554	3.423	0.3655	3.677	0.3197	2.275	0.3891
Pg(16:0/12:0)	metab_9238	1.14481	2.616e-05	7.768e-05	4.077	0.113	4.941	0.1169	3.773	1.289
3-(6-Aminopurin-9-yl)-5-(hydroxymethyl)cyclopentane-1,2-diol	metab_14478	1.14333	1.384e-07	1.57e-06	4.292	0.07483	4.46	0.09842	3.163	0.1074
(E)-4-Oxo-2-nonenoic acid	metab_23759	1.14328	2.663e-06	1.308e-05	1.917	0.1818	2.776	0.09634	3.428	0.1278
L-Glutamate methylester	metab_460	1.14326	1.125e-07	1.361e-06	4.981	0.01681	5.078	0.06168	6.458	0.08387
Benzyl acuminose	metab_29883	1.14149	2.206e-06	1.137e-05	4.456	0.05236	4.678	0.06742	3.423	0.1545
15-Hydroxypentadecanoic acid	metab_24699	1.14129	5.959e-07	4.294e-06	3.912	0.1111	4.691	0.106	5.576	0.1796
3-Hydroxy-19-norpregna-1,3,5(10)-trien-20-one	metab_11378	1.14112	3.473e-07	2.944e-06	4.49	0.0203	3.907	0.06241	2.738	0.1535
Palmityl Trifluoromethyl Ketone	metab_9810	1.14043	1.019e-07	1.265e-06	3.41	0.05128	4.222	0.1367	4.999	0.1137
DL-2-hydroxy stearic acid	metab_24813	1.14014	6.373e-05	0.0001589	2.598	0.08411	3.297	0.1505	4.446	0.5473
7-hydroxy-2'-methoxyisoflavone	metab_23823	1.13933	1.344e-05	4.572e-05	3.12	0.2482	3.781	0.2712	4.925	0.2483
Mesoxalic acid	metab_19693	1.13901	2.724e-05	8.022e-05	2.577	0.2815	3.41	0.3244	4.255	0.1212
Dobutamine	metab_13009	1.1367	2.442e-06	1.228e-05	3.051	0.1458	3.028	0.4243	4.446	0.0637
Pa(18:3(10,12,15)-oh(9)/10:0)	metab_13290	1.13574	2.406e-07	2.271e-06	4.316	0.08819	4.18	0.05406	2.811	0.1284
Tectoionol B	metab_14356	1.13393	5.911e-09	2.11e-07	4.107	0.03453	3.335	0.03118	3.358	0.01336
6''-O-Acetylliquiritin	metab_4868	1.13281	3.312e-07	2.841e-06	2.71	0.01042	3.042	0.3578	4.401	0.09661
L-ornithine	metab_2423	1.13239	1.471e-09	9.038e-08	4.148	0.05017	3.752	0.3645	2.423	0.06055
16-Hydroxy-10-oxohexadecanoic acid	metab_27054	1.13188	1.768e-07	1.836e-06	3.344	0.07343	4.077	0.164	5.014	0.1346
Suberylglycine	metab_16610	1.13167	2.102e-05	6.537e-05	4.408	0.03246	4.865	0.07312	3.955	0.1814
3-Methyl-2-Oxovaleric Acid	metab_32541	1.13161	3.915e-09	1.66e-07	4.458	0.06081	4.308	0.1131	2.951	0.07343
Udp-galactose	metab_31957	1.1314	4.5e-07	3.497e-06	3.537	0.005171	3.66	0.2002	5.027	0.08876
(E)-5,8-Megastigmadien-4-one	metab_15052	1.13092	0.001099	0.001794	4.164	0.08455	3.982	0.04059	2.531	0.5632
6''-O-Malonyldaidzin	metab_14431	1.1304	9.612e-05	0.0002222	5.238	0.06534	5.063	0.02481	3.684	0.3029
Ethyl 7-epi-12-hydroxyjasmonate glucoside	metab_22288	1.12828	0.0002026	0.0004154	3.827	0.2182	4.319	0.2128	3.407	0.08748
O-Cymol	metab_14961	1.12821	8.003e-08	1.076e-06	4.591	0.05517	3.83	0.01255	3.001	0.06284
5-Hydroxyindoleacetaldehyde	metab_16525	1.12811	4.112e-07	3.296e-06	3.923	0.05565	3.741	0.04204	4.987	0.125
Gibberellin A8	metab_13363	1.12764	1.932e-06	1.028e-05	4.269	0.05226	3.409	0.1112	2.94	0.2053
3-hydroxycinnamic acid	metab_13262	1.12724	5.246e-05	0.0001357	3.633	0.3886	3.302	0.3108	1.919	0.08878
Dihydromelilotoside	metab_2003	1.12714	8.935e-07	5.767e-06	4.343	0.0273	3.988	0.03462	2.647	0.3919
3beta-Hydroxycinnamolide	metab_20043	1.127	0.01985	0.02475	3.08	0.2642	2.46	0.369	3.468	0.5165
(7Z,7'R,8'R)-e-Viniferin 3',5'-diglucoside	metab_19868	1.12654	0.0004838	0.0008781	4.33	0.3294	3.411	0.3871	2.924	0.003609
Arecaidine	metab_16871	1.12617	3.377e-06	1.569e-05	3.618	0.02257	4.375	0.1413	4.286	0.07667
(S)-(-)-2-Hydroxyisocaproic acid	metab_28540	1.12574	1.766e-07	1.834e-06	4.852	0.08431	4.66	0.1116	3.314	0.1376
Viridiene	metab_14960	1.12474	4.084e-07	3.278e-06	4.185	0.06953	3.452	0.03101	2.56	0.1441
Val-Val	metab_20297	1.12443	1.145e-07	1.374e-06	3.937	0.04984	4.144	0.06322	2.928	0.09877
Palustrine	metab_13911	1.12337	0.0004764	0.0008663	3.676	0.05035	3.418	0.1227	4.643	0.2992
(+/-)-4-Methylene-2-pyrrolidinecarboxylic acid	metab_19774	1.12311	5.824e-06	2.382e-05	3.338	0.09361	4.108	0.08876	4.021	0.1757
(Z)-Octadec-12-ene-8,10-diynoic acid	metab_5866	1.12282	8.351e-08	1.107e-06	5.252	0.04981	5.409	0.05704	4.161	0.1009
Neotussilagine	metab_2548	1.1225	0.0002758	0.0005412	3.771	0.08581	4.283	0.1782	3.514	0.1175
Drupanin	metab_13600	1.12211	5.457e-05	0.0001402	4.239	0.08517	3.605	0.198	2.491	0.3554
Asparagoside E	metab_12795	1.12198	1.284e-06	7.595e-06	5.186	0.06638	5.612	0.04207	4.696	0.1197
Kobusone	metab_9421	1.12183	7.235e-07	4.913e-06	3.922	0.1114	3.436	0.116	2.223	0.1826
(-)-Abscisic acid	metab_23292	1.12149	3.933e-07	3.197e-06	4.068	0.2082	3.742	0.08449	2.438	0.0036
4-Hydroxy-3-prenylbenzoic acid glucoside	metab_28775	1.12034	8.684e-07	5.642e-06	5.163	0.06434	4.429	0.1537	3.537	0.1645
2,3,4,9-Tetrahydro-1H-beta-carboline-3-carboxylic acid	metab_823	1.11985	1.18e-09	7.943e-08	3.957	0.02709	4.171	0.09651	5.489	0.05209
Thalictroidine	metab_16829	1.11951	4.886e-05	0.0001282	4.198	0.3272	4.007	0.3691	2.604	0.1094
Jioglutin E	metab_28495	1.11799	9.469e-08	1.209e-06	2.601	0.146	2.889	0.1255	4.197	0.1069
Indole-3-lactic acid	metab_15829	1.11785	7.235e-10	6.094e-08	3.567	0.06199	3.753	0.02015	5.068	0.04284
Cibaric acid	metab_7404	1.11776	2.599e-05	7.724e-05	3.184	0.2101	4.054	0.2328	4.539	0.193
6''-o-malonylwistin	metab_12605	1.11481	5.186e-07	3.894e-06	2.498	0.01041	2.716	0.3695	4.069	0.09744
Randioside	metab_30264	1.1142	2.551e-08	5.197e-07	2.141	0.03301	2.795	0.2811	3.819	0.07827
Anthranilic acid	metab_11108	1.11393	1.979e-09	1.119e-07	2.686	0.05342	2.671	0.06925	3.963	0.06512
Fusaric acid	metab_9897	1.11318	1.127e-06	6.89e-06	2.479	0.07029	2.387	0.06948	3.658	0.1505
(-)-Monascumic acid	metab_20611	1.1125	1.217e-06	7.285e-06	4.403	0.1158	4.069	0.1795	2.781	0.1804
2-Aminoheptanedioic Acid	metab_31341	1.1117	0.0001408	0.0003059	3.761	0.1332	4.333	0.0915	3.746	0.1965
Dihydrojasmonic acid, methyl ester	metab_10880	1.11158	1.515e-06	8.593e-06	2.843	0.2018	3.609	0.1343	4.397	0.08588
Teuhircoside	metab_18772	1.10946	3.167e-05	9.036e-05	4.2	0.04788	3.796	0.08766	2.523	0.3879
4-Hydroxy-2,6-dimethylaniline	metab_1508	1.10919	3.939e-05	0.0001074	3.433	0.03904	4.234	0.21	4.951	0.2649
6,10-Dimethyl-5(E),9-undecadien-2-one	metab_3507	1.10854	2.039e-09	1.141e-07	4.661	0.03311	3.916	0.02342	3.921	0.01337
2,2,6,7-Tetramethylbicyclo[4.3.0]nona-1(9),4-dien	metab_14578	1.10768	7.808e-08	1.057e-06	4.408	0.05857	3.694	0.02171	2.846	0.08129
Posoquenin	metab_20299	1.10706	1.38e-05	4.667e-05	4.192	0.1769	4.224	0.111	2.919	0.2107
Methyl cinnamate	metab_2266	1.10705	5.07e-07	3.827e-06	3.461	0.04561	3.837	0.05809	2.873	0.09645
Arteincultone	metab_10649	1.10691	1.178e-07	1.401e-06	3.408	0.1144	3.543	0.1837	4.854	0.06806
Coniferin	metab_20511	1.10687	1.91e-05	6.061e-05	4.609	0.07587	4.918	0.07914	3.822	0.1983
2-hydroxymyristic acid	metab_25742	1.10672	1.268e-07	1.476e-06	3.84	0.08466	4.629	0.1424	5.292	0.1168
Kankanoside A	metab_20162	1.10596	9.667e-05	0.0002232	4.077	0.1164	4.621	0.07344	3.945	0.2415
Monoisobutyl Phthalate	metab_12760	1.1056	2.044e-10	2.919e-08	4.572	0.02997	4.466	0.04199	3.176	0.05115
Camelliaside B	metab_29242	1.10404	0.002198	0.003317	4.475	0.1352	4.804	0.1268	3.571	0.5422
5'-Deoxyadenosine	metab_13996	1.10362	0.0001642	0.0003475	4.304	0.0614	4.191	0.0745	2.855	0.3579
2-(6-oxo-1-oxaspiro[2.5]octa-4-glucosyl)-6-hydroxy-1-benzofuran-3-one	metab_30320	1.1035	9.833e-06	3.593e-05	3.034	0.201	3.823	0.1829	4.51	0.05095
2-(6-methyl-7-oxooctyl)-2H-uran-5-one	metab_2914	1.10349	4.468e-08	7.348e-07	4.431	0.04138	3.8	0.04797	2.81	0.1591
Gelsedilam	metab_3961	1.10208	4.035e-07	3.252e-06	4	0.07576	3.44	0.08968	2.359	0.1738
[6]-Gingerol	metab_10295	1.10085	1.268e-08	3.368e-07	4.052	0.07697	3.952	0.1034	2.668	0.03326
N-(methoxyacetyl)-4-hydroxyproline	metab_19739	1.10053	3.132e-06	1.482e-05	3.645	0.103	3.369	0.02918	4.468	0.1155
Verbasoside	metab_29292	1.09895	2.703e-07	2.458e-06	4.295	0.07703	4.443	0.09046	3.24	0.1124
Pterosin Q	metab_13598	1.09834	8.757e-05	0.0002055	3.986	0.07392	3.418	0.2023	2.301	0.3533
3-azaniumyl-3-(4-hydroxyphenyl)propanoate	metab_3549	1.09824	2.69e-09	1.322e-07	4.617	0.106	4.665	0.04975	3.417	0.05481
Suspensolide F	metab_2691	1.09723	0.0006091	0.001071	4.304	0.1674	3.633	0.14	3.966	0.1928
4,8,12,15-Octadecatetraenoic acid	metab_12005	1.09684	1.467e-05	4.89e-05	2.913	0.136	3.702	0.1255	3.789	0.127
1-Acetoxy-7-hydroxy-3,7-dimethyl-2E,5E-octadien-4-one	metab_2056	1.09637	8.374e-06	3.163e-05	3.4	0.1136	3.884	0.05222	3.198	0.1065
N-Acetylmuramate	metab_19037	1.09596	0.0001531	0.0003275	3.593	0.08547	4.098	0.125	3.421	0.1493
Loxoprofen	metab_15824	1.09497	0.0003103	0.000598	3.54	0.1516	3.36	0.06857	2.047	0.3394
2,3-dimethyl-1,4-hexadiene	metab_14659	1.09466	4.526e-10	4.693e-08	3.8	0.03805	3.006	0.06527	2.695	0.03573
Aconitic acid	metab_496	1.09441	0.003537	0.005106	5.296	0.03433	5.081	0.1045	3.622	0.8412
Geijerone	metab_14955	1.09354	7.811e-09	2.492e-07	4.207	0.07302	3.438	0.04436	2.827	0.0597
Gentianine	metab_10361	1.09325	1.148e-09	7.844e-08	2.546	0.03216	2.631	0.09792	3.895	0.04995
Dgmg(18:3)	metab_24431	1.09297	1.093e-08	3.039e-07	5.822	0.05788	5.192	0.03822	4.246	0.08516
9-OxoOTrE	metab_12011	1.09192	1.75e-08	4.077e-07	4.97	0.05064	5.108	0.06085	3.922	0.07767
Ibuprofen	metab_3722	1.09164	1.251e-10	2.164e-08	5.113	0.01173	4.492	0.0158	3.533	0.1443
2''-(6-Acetylglucosyl)astragalin	metab_28978	1.09072	5.376e-06	2.24e-05	4.873	0.05071	4.159	0.1691	3.34	0.1924
Normetanephrine	metab_2218	1.08994	0.0006978	0.001204	3.417	0.0407	3.352	0.03378	4.646	0.4205
(2S)-2-Butanol O-[b-D-Apiofuranosyl-(1->6)-b-D-glucopyranoside]	metab_20106	1.08985	2.886e-08	5.627e-07	4.784	0.05213	3.995	0.05934	3.535	0.1088
2-Hydroxyadipate	metab_4354	1.08824	3.24e-07	2.795e-06	4.298	0.005942	3.546	0.05915	2.893	0.1155
Lauric aldehyde	metab_25808	1.08809	3.015e-06	1.439e-05	2.33	0.2244	2.94	0.1921	3.944	0.103
Methyl (10E,12Z,15Z)-9-hydroxyoctadeca-10,12,15-trienoate	metab_8358	1.08807	4.783e-09	1.878e-07	4.175	0.06171	4.875	0.1452	5.684	0.06768
Succinic acid	metab_448	1.08581	3.254e-08	6.07e-07	3.285	0.06945	3.107	0.09997	4.256	0.0673
4,7-Dimethoxy-1-vinyl-beta-carboline	metab_5638	1.08486	7.066e-07	4.826e-06	2.32	0.1117	2.493	0.08314	3.746	0.1483
3-O-Methylkaempferol	metab_23726	1.08404	0.0001586	0.0003374	3.008	0.358	3.743	0.5809	4.715	0.1362
Stearidonic acid	metab_9061	1.08319	3.848e-07	3.151e-06	2.691	0.1434	3.28	0.1614	4.279	0.1305
Heptanoylcarnitine	metab_5136	1.08316	3.56e-07	2.993e-06	3.993	0.07227	4.768	0.1246	4.946	0.08847
2,4,5,6-Tetrahydroxyphenanthrene	metab_2814	1.08256	4.585e-05	0.0001217	3.223	0.1658	4.042	0.1427	4.489	0.276
Betaenone B	metab_7218	1.08057	8.361e-07	5.486e-06	3.207	0.1227	3.128	0.2075	4.346	0.07343
7-Hydroxy-6-Methoxydihydroflavonol	metab_26851	1.08053	0.007528	0.01017	3.46	0.1475	4.315	0.5718	4.053	0.2881
11,12,13-Trinor-6,9-eremophiladien-8-one	metab_12557	1.08052	2.137e-08	4.666e-07	4.13	0.04864	3.355	0.05773	3.081	0.08656
Geraldol	metab_23257	1.08046	0.0001453	0.0003138	2.266	0.3266	2.79	0.159	3.917	0.2866
3-Furanmethanol glucoside	metab_15269	1.0802	6.163e-05	0.0001546	3.905	0.03284	3.081	0.1526	2.816	0.3241
Picrocrocin	metab_10768	1.07961	4.253e-05	0.0001142	1.96	0.2652	2.378	0.1571	3.567	0.2532
Agmatine	metab_193	1.07921	4.503e-07	3.499e-06	2.433	0.01041	3.014	0.219	4.008	0.0966
Orientin 2''-O-xyloside-6''-ferulate	metab_22330	1.07881	0.01169	0.01518	4.61	1.256	4.052	1.008	2.505	0.003602
Mikanialactone	metab_10745	1.07878	5.196e-06	2.186e-05	3.99	0.1336	4.439	0.0943	3.703	0.05823
Rockogenin	metab_6656	1.07849	1.507e-07	1.653e-06	2.568	0.1409	2.932	0.1389	4.108	0.06859
17-Hydroxylinolenic acid	metab_24504	1.07845	1.587e-08	3.824e-07	6.011	0.02146	5.239	0.1061	4.981	0.04889
3H-Indole	metab_4547	1.07827	0.0001177	0.0002627	2.993	0.004934	3.076	0.01717	4.399	0.5169
3beta,7alpha-Dihydroxy-5-cholestenoate	metab_12692	1.07791	1.119e-06	6.85e-06	3.946	0.06387	4.153	0.09783	3.041	0.1146
D-Mannoheptulose	metab_18374	1.07741	2.238e-06	1.151e-05	4.513	0.08608	4.989	0.04603	4.386	0.08046
N-Acetyl-D-tryptophan	metab_4007	1.07732	6.273e-05	0.0001568	3.954	0.1807	4.029	0.1912	2.785	0.2502
Genistein	metab_2849	1.07689	3.885e-05	0.0001063	3.593	0.1629	4.4	0.145	4.854	0.2616
Pyridinoline	metab_20825	1.07536	7.872e-05	0.0001883	4.49	0.079	4.886	0.0657	3.922	0.3358
Ieodomycin C	metab_26441	1.07502	5.804e-08	8.563e-07	3.075	0.09973	3.731	0.1158	4.581	0.1024
(1R,2R,4R)-1,8-Epoxy-p-menthane-2,4-diol	metab_7622	1.07469	1.798e-05	5.766e-05	2.563	0.1809	3.331	0.1688	3.958	0.2155
(15a,20R)-Dihydroxypregn-4-en-3-one 20-[glucosyl-(1->4)-6-acetyl-glucoside]	metab_10256	1.07306	0.0002098	0.0004277	5.876	0.0231	5.611	0.0595	4.214	0.8431
2-Hydroxyheptanoic acid	metab_27264	1.07298	1.551e-07	1.684e-06	3.954	0.02602	4.009	0.05535	2.824	0.08565
9(S)-HpODE	metab_24559	1.07186	1.292e-06	7.626e-06	4.329	0.1541	4.128	0.1302	5.243	0.06023
Asparagoside A	metab_5306	1.0712	2.869e-07	2.568e-06	4.529	0.03829	4.972	0.03273	4.291	0.1072
3-Deoxyestrone	metab_5723	1.0683	7.018e-08	9.778e-07	4.186	0.01688	3.796	0.06576	2.676	0.08093
GS-3	metab_27822	1.06779	6.924e-05	0.00017	4.019	0.3909	3.708	0.3122	2.453	0.1442
Niveusin C	metab_15417	1.06772	0.001172	0.001897	4.005	0.277	4.136	0.1257	2.892	0.3788
L-Formylkynurenine	metab_20246	1.06767	7.912e-06	3.028e-05	2.846	0.1794	3.623	0.1503	4.072	0.1151
Opc-4:0	metab_5863	1.06699	4.528e-09	1.822e-07	4.074	0.04857	4.177	0.06124	3.028	0.06243
Blestriarene B	metab_12931	1.06668	6.059e-07	4.335e-06	4.61	0.1418	4.643	0.08478	3.448	0.1221
Blumenol B	metab_2810	1.06625	1.309e-08	3.438e-07	4.319	0.04482	3.674	0.04382	2.85	0.1072
Ganoderic acid F	metab_23171	1.06606	1.446e-08	3.651e-07	5.494	0.03758	4.743	0.05297	4.274	0.09643
Aromadendrin 4'-glucoside	metab_29807	1.06558	4.787e-06	2.052e-05	4.219	0.1068	4.975	0.1496	5.546	0.2012
Mollupentin 2''-O-rhamnoside	metab_13902	1.0642	2.241e-05	6.881e-05	4.895	0.04736	4.763	0.03677	3.542	0.2478
Shogasulfonic acid A	metab_17560	1.06403	7.654e-07	5.116e-06	5.137	0.06906	4.454	0.02131	4.476	0.01337
Nopyl acetate	metab_5082	1.06384	3.668e-09	1.584e-07	3.738	0.02086	2.986	0.05616	2.622	0.05051
Scytalone	metab_19849	1.0632	1.442e-07	1.607e-06	3.177	0.02627	3.585	0.07355	2.846	0.03172
Linalyl acetate	metab_6175	1.06192	2.718e-07	2.466e-06	4.024	0.09855	3.275	0.06278	2.854	0.0264
Obtusilactone A	metab_10640	1.06155	4.21e-06	1.858e-05	2.776	0.1283	3.405	0.1196	4.28	0.2066
2',4',alpha-Trihydroxy-4-methoxydihydrochalcone	metab_7376	1.05885	0.04817	0.0564	2.224	0.01038	3.078	0.5821	2.605	0.6091
(+)-4,5-Didehydrojasmonic acid	metab_2611	1.05835	1.454e-05	4.856e-05	4.038	0.07088	4.471	0.0772	3.763	0.1278
Ketoleucine	metab_30950	1.05813	6.365e-07	4.474e-06	4.685	0.08698	4.71	0.1364	3.532	0.1216
Eriodictyol chalcone	metab_2851	1.05782	0.0002777	0.0005442	3.318	0.238	4.107	0.1525	4.605	0.2889
Cyclocalopin B	metab_22455	1.05732	0.001913	0.002926	3.634	0.3388	3.67	0.2443	2.369	0.4461
Syringic acid	metab_917	1.05613	0.0002323	0.0004672	4.412	0.1376	4.94	0.09437	4.438	0.1631
2-Keto-6-acetamidocaproate	metab_19112	1.056	0.0006218	0.001091	3.491	0.1384	4.047	0.1255	3.484	0.2752
Mg(22:6(4z,7z,10z,12e,16z,19z)-oh(14)/0:0/0:0)	metab_26427	1.05504	0.01536	0.01952	2.643	0.00516	2.61	0.03641	3.932	0.6767
Sarcotol acetate	metab_7630	1.05331	7.679e-05	0.0001846	3.661	0.03989	4.077	0.1093	3.35	0.09879
Annuionone G	metab_5365	1.0533	1.664e-09	9.938e-08	3.936	0.04064	3.933	0.06092	2.773	0.05636
Decylubiquinol	metab_10570	1.05308	4.281e-08	7.14e-07	3.279	0.07012	3.89	0.1725	4.748	0.09279
Marrubiin	metab_10245	1.05198	3.404e-08	6.233e-07	2.756	0.1353	3.034	0.08712	4.18	0.06176
Kankanoside E	metab_28629	1.04976	0.0002177	0.000442	4.3	0.227	3.519	0.1894	3.026	0.2953
Isocitric acid	metab_31988	1.04953	0.0006308	0.001103	6.078	0.09474	6.086	0.1035	4.872	0.3668
Sterigmatocystin	metab_7175	1.04937	0.0001481	0.0003188	2.11	0.01036	2.638	0.6179	3.764	0.2983
Pandangolide 1	metab_22128	1.04933	5.533e-07	4.079e-06	3.852	0.09936	4.574	0.2352	5.184	0.117
Zedoarondiol	metab_29725	1.04886	5.54e-07	4.081e-06	3.62	0.09348	3.017	0.1968	2.159	0.003588
Chalcomycin	metab_10030	1.0477	1.201e-06	7.217e-06	5.198	0.01898	5.09	0.02114	3.921	0.1637
Blumenol C glucoside	metab_28073	1.04769	0.0216	0.02676	3.288	0.2095	3.953	0.3377	3.016	0.8256
Sterebin D	metab_9518	1.04655	3.657e-09	1.584e-07	3.917	0.04914	4.533	0.1383	5.346	0.06251
2-Acetamido-4-methylphenyl acetate	metab_5145	1.04621	0.004429	0.00626	3.34	0.02794	4.038	0.2593	3.667	0.4028
Trichotriol	metab_7145	1.04619	4.482e-07	3.49e-06	3.256	0.1327	3.357	0.1742	4.535	0.08236
Cortolone	metab_10368	1.04615	1.08e-07	1.318e-06	3.983	0.1041	4.269	0.2062	5.41	0.06658
6-Methyl-7-(3-oxobutyl)-bicyclo[4.1.0]heptan-3-one	metab_12556	1.04511	4.369e-08	7.238e-07	4.554	0.05028	3.824	0.05562	3.509	0.09874
Oblongolide	metab_7106	1.04483	1.745e-09	1.027e-07	4.679	0.04567	3.953	0.06989	3.601	0.04124
Penidienone	metab_10776	1.04331	1.108e-09	7.687e-08	4.079	0.04704	3.363	0.07317	2.903	0.03982
10-nitro-9E-octadecenoic acid	metab_11720	1.04322	1.857e-07	1.887e-06	4.697	0.0368	5.03	0.06772	4.177	0.05674
Nor-psi-tropine	metab_450	1.04317	2.023e-05	6.342e-05	3.722	0.1299	4.456	0.04786	4.861	0.1397
4-Isopropyl-2,4,6-cycloheptatrien-1-one	metab_2905	1.04308	6.274e-05	0.0001568	4.951	0.02704	4.381	0.139	3.455	0.3075
N-benzylformamide	metab_16891	1.04244	1.007e-07	1.255e-06	2.568	0.07288	2.803	0.08211	3.94	0.1146
(-)Helicascolide B	metab_13157	1.04112	1.941e-07	1.946e-06	5.381	0.07045	4.658	0.1132	4.434	0.07605
2-hydroxyhexadecanoic acid	metab_25663	1.04107	1.751e-06	9.546e-06	4.712	0.06007	5.375	0.06912	6.157	0.364
Sulcatone	metab_5543	1.04016	4.51e-09	1.822e-07	3.983	0.05047	3.687	0.06054	2.584	0.07711
Lymecycline	metab_29010	1.03855	0.0004556	0.0008327	4.41	0.08199	4.203	0.07495	2.996	0.4463
Okanin 4-methyl ether 3'-glucoside	metab_22471	1.03797	2.954e-06	1.416e-05	3.428	0.1539	4.125	0.2463	4.771	0.08112
Cespihypotin V	metab_7113	1.03769	8.903e-08	1.154e-06	5.391	0.04547	4.676	0.07752	4.449	0.08379
Alpha-Cyclogeraniol acetate	metab_13539	1.03721	7.197e-05	0.0001752	4.068	0.08221	4.189	0.05595	3.084	0.2312
Alpha-Hydroxy-1-methyl-1H-indole-3-propanoic acid	metab_3246	1.0372	2.464e-08	5.099e-07	3.017	0.08648	3.025	0.08089	4.156	0.07657
(2-Ethoxyethoxy)acetic acid	metab_19677	1.03682	1.169e-06	7.08e-06	5.216	0.06833	4.975	0.151	3.843	0.1424
Totarol-19-carboxylic acid	metab_10867	1.03666	2.435e-07	2.287e-06	4.334	0.01702	4.056	0.07077	2.953	0.08849
Kobusimin B	metab_6820	1.03646	4.854e-07	3.7e-06	3.682	0.07002	3.589	0.1943	4.699	0.09091
2,3-Dihydroxynaphthalene	metab_15128	1.03602	2.223e-07	2.147e-06	3.581	0.03458	3.993	0.04331	3.368	0.05908
Thymidine	metab_31336	1.03535	1.923e-09	1.099e-07	3.506	0.04862	4.156	0.04716	4.835	0.06464
Hecogenin	metab_11270	1.03504	2.254e-07	2.169e-06	3.335	0.0752	3.157	0.1529	4.199	0.05969
O-Cresol	metab_11717	1.03376	1.357e-05	4.608e-05	2.788	0.08403	3.203	0.08434	2.565	0.01888
Myricanol 5-[arabinosyl-(1->6)-glucoside]	metab_12670	1.03366	3.45e-08	6.264e-07	4.095	0.1399	4.527	0.02984	3.924	0.01337
Torvoside A	metab_22891	1.03302	8.056e-06	3.073e-05	4.383	0.06418	3.829	0.1005	2.925	0.2698
Spermine	metab_207	1.03297	2.508e-05	7.517e-05	5.451	0.1446	4.807	0.1022	4.05	0.2454
(3S,5R,6R,7E)-3,5,6-Trihydroxy-7-megastigmen-9-one	metab_7309	1.03243	3.677e-07	3.056e-06	2.542	0.1395	2.963	0.1608	3.99	0.1075
Ajugol	metab_25892	1.03133	1.659e-07	1.761e-06	4.518	0.01744	3.807	0.1184	3.541	0.06029
Coriandrone A	metab_12563	1.03049	0.002319	0.00348	1.952	0.1564	1.955	0.2744	3.182	0.4377
Octadec-9-ene-1,18-dioic-acid	metab_25989	1.03041	4.981e-08	7.759e-07	4.4	0.08629	4.831	0.1115	5.832	0.1005
Salicylic acid glucoside	metab_30421	1.03013	0.004582	0.006459	3.449	0.2843	4.228	0.2659	4.211	0.3003
10-epi-7,10-epoxy-ar-bisabol-11-ol	metab_7107	1.02995	9.522e-10	6.985e-08	4.462	0.0348	3.759	0.05935	3.492	0.03878
Deoxyadenosine	metab_693	1.02952	7.262e-08	1.001e-06	4.472	0.09492	5.128	0.1189	5.783	0.05566
Caudoxirene	metab_14957	1.02918	6.286e-08	9.056e-07	4.359	0.04974	3.745	0.01237	3.011	0.05136
Rhapontigenin	metab_23544	1.02847	0.02258	0.02788	3.04	0.1305	3.871	0.6549	3.576	0.3568
Taxifolin	metab_11793	1.02844	0.001269	0.002034	3.82	0.36	3.039	0.3481	2.588	0.01333
Glu-Phe	metab_30601	1.02733	1.883e-07	1.905e-06	3.898	0.03645	4.562	0.06601	4.603	0.07964
Lotaustralin	metab_826	1.02715	7.094e-08	9.859e-07	3.075	0.118	3.286	0.03055	4.393	0.0681
Fagaronine	metab_7773	1.02678	3.781e-08	6.629e-07	4.233	0.01853	3.651	0.04223	2.857	0.1018
Guaiazulene	metab_6963	1.02591	1.916e-07	1.928e-06	3.576	0.08595	3.548	0.05908	2.436	0.1031
2-keto palmitic acid	metab_24680	1.02588	5.803e-06	2.375e-05	3.751	0.1844	3.686	0.1811	4.802	0.1241
(-)-5,5-Dimethyl-4-methylene-2-cyclohexene-1-carboxylic acid	metab_5721	1.02562	1.196e-12	1.464e-09	4.503	0.00939	4.115	0.06262	3.105	0.01616
Licoagroside b	metab_2512	1.02487	0.0005983	0.001054	4.923	0.1581	5.498	0.06059	5.175	0.1992
(-)-Blastmycinolactol	metab_22761	1.02416	1.735e-07	1.813e-06	4.168	0.08011	4.873	0.1004	5.209	0.08186
(1a,5b,6a)-7-Protoilludene-1,5,6,14-tetrol 14-(2,4-dihydroxy-6-methylbenzoic acid)	metab_2564	1.02395	7.641e-05	0.0001838	2.489	0.1811	2.938	0.06412	3.931	0.2169
Cyanin	metab_16075	1.02352	0.0001683	0.0003549	4.994	0.277	4.284	0.5321	3.531	0.01336
Aromatic aldehyde	metab_4293	1.02334	1.304e-06	7.684e-06	2.697	0.03416	2.68	0.07114	3.775	0.113
Porrigenic acid	metab_24522	1.02291	9.723e-08	1.226e-06	4.16	0.115	4.451	0.1325	5.527	0.07015
Corymboside	metab_14976	1.02265	8.736e-05	0.0002051	6.443	0.03836	6.448	0.02858	5.33	0.2437
1,3-dihydroxy-N-methylacridone	metab_15118	1.02222	2.304e-07	2.203e-06	2.965	0.1605	3.02	0.05953	4.137	0.09112
Litcubinine	metab_11273	1.02189	0.0001308	0.0002875	2.541	0.4718	2.707	0.1727	3.92	0.2498
Echioidinin 2'-(6''-acetylglucoside)	metab_26805	1.02169	0.004065	0.005793	2.431	0.005153	3.154	0.4325	4.002	0.672
2beta,3beta,4beta-Trihydroxypregnan-16-one	metab_7465	1.02037	1.434e-05	4.804e-05	5.094	0.08272	4.741	0.1535	5.535	0.07197
3-Amino-2,3-dihydrobenzoic acid	metab_13522	1.01982	3.09e-11	9.838e-09	3.517	0.02642	3.501	0.03566	4.58	0.03141
2-Ketohexanoic acid	metab_30607	1.01914	5.8e-07	4.212e-06	4.973	0.068	4.702	0.1423	3.624	0.1285
(2xi,3xi,6E)-3,7-Dimethyl-6-octene-1,2,3,8-tetrol	metab_14648	1.01898	3.778e-05	0.000104	4.774	0.1719	5.115	0.1484	4.264	0.1151
Threonic acid	metab_32077	1.01889	1.417e-06	8.18e-06	4.936	0.02998	4.599	0.05642	5.377	0.07375
(+)-trans-Carveol glucoside	metab_4906	1.01884	3.203e-06	1.506e-05	3.022	0.1767	3.053	0.1854	4.176	0.09218
Plastoquinone-1	metab_3090	1.01823	4.957e-07	3.763e-06	4.039	0.02506	3.669	0.05491	2.656	0.1331
Ilicifolinoside A	metab_30948	1.01807	0.0005076	0.0009154	4.292	0.07451	4.264	0.148	3.12	0.3155
Alpha-d-glucose	metab_3211	1.01764	7.576e-07	5.077e-06	3.884	0.2207	3.506	0.113	2.478	0.07576
Dihydromonacolin L acid	metab_9563	1.01753	1.352e-08	3.516e-07	3.216	0.06952	3.769	0.1896	4.602	0.06212
Cis-p-Coumaric acid 4-[apiosyl-(1->2)-glucoside]	metab_15000	1.01708	0.002208	0.003331	4.802	0.2058	4.508	0.151	3.34	0.5157
Gracillin	metab_5463	1.01679	3.467e-08	6.278e-07	6.579	0.07105	6.512	0.1221	5.412	0.07422
7-Oxoheptanoic acid	metab_29309	1.01651	2.464e-07	2.306e-06	3.556	0.01663	3.711	0.09925	2.704	0.05498
5-Hydroxytryptophol	metab_14515	1.01436	2.475e-07	2.312e-06	3.144	0.06965	3.196	0.04091	4.285	0.09892
Methyl jasmonate	metab_5844	1.01387	4.47e-05	0.0001192	4.007	0.1118	3.297	0.2127	3.172	0.1589
12,13-Epoxy-9-hydroxy-10-octadecenoate	metab_24240	1.0135	3.01e-09	1.423e-07	5.39	0.09088	5.434	0.05006	4.372	0.04135
(+-)-(E)-Nuciferol	metab_10775	1.01217	2.248e-09	1.217e-07	4.23	0.04338	3.549	0.05526	3.242	0.04504
2-Methylbenzoic acid	metab_12363	1.01162	3.478e-07	2.945e-06	3.218	0.07209	3.845	0.0625	4.5	0.1367
3-indoleacrylic acid	metab_16931	1.01161	3.093e-05	8.867e-05	4.116	0.05709	4.588	0.07412	4.103	0.185
Fa(18:1+2o)	metab_24357	1.00989	7.554e-05	0.0001822	3.937	0.1255	4.561	0.09217	4.5	0.0688
3-Hydroxy-beta-ionone	metab_14577	1.00908	4.987e-08	7.763e-07	4.893	0.03803	4.283	0.0133	3.622	0.06819
(9Z,11E)-(13S)-13-Hydroperoxyoctadeca-9,11-dienoic acid	metab_11274	1.00883	0.0004936	0.0008939	4.089	0.128	3.57	0.1129	3.913	0.1105
S-Prenyl-L-cysteine	metab_3005	1.00812	4.977e-07	3.775e-06	3.596	0.06654	3.829	0.03457	4.886	0.1081
3,6,9-Trihydroxy-4-megastigmene	metab_13052	1.00739	4.587e-08	7.489e-07	4.486	0.0584	4.188	0.05848	3.16	0.09923
Iso-alpha-curcumene	metab_11630	1.00636	3.57e-06	1.638e-05	3.654	0.1028	3.15	0.06112	2.286	0.1608
Multifidene	metab_12558	1.0059	2.093e-08	4.606e-07	4.092	0.04666	3.422	0.03505	3.032	0.07926
Dihydroactinidiolide	metab_6189	1.00462	7.093e-10	6.054e-08	4.857	0.02008	4.7	0.07354	3.637	0.03832
Hesperetin	metab_13138	1.00449	9.252e-06	3.429e-05	3.181	0.1219	3.889	0.2591	4.102	0.07673
Tuberonic acid glucoside	metab_20341	1.00419	6.998e-05	0.0001714	4.35	0.08323	4.754	0.07699	4.103	0.1725
Farnesylcysteine	metab_12176	1.00342	5.253e-06	2.204e-05	3.248	0.1163	3.922	0.09943	4.1	0.08687
Herbarumin I	metab_13518	1.00312	1.014e-06	6.344e-06	4.262	0.04499	4.941	0.1016	5.27	0.1181
6-C-alpha-L-Arabinopyranosyl-8-C-beta-L-arabinopyranosylapigenin	metab_21145	1.00301	6.534e-05	0.0001622	5.024	0.05695	4.868	0.0583	3.774	0.2767
Cespitularin F	metab_10793	1.00301	5.104e-07	3.847e-06	4.253	0.02691	4.043	0.04906	2.99	0.1208
11-Hydroxy-9-tridecenoic acid	metab_27809	1.00222	6.221e-05	0.0001558	3.124	0.1039	3.716	0.1077	3.6	0.07249
4-(beta-D-glucosyloxy)-3-hydroxy-benzoic acid	metab_19708	1.00186	0.0009225	0.001538	4.875	0.2009	5.24	0.2138	4.397	0.2041
Antibiotic SB 202742	metab_7978	1.00185	1.078e-05	3.864e-05	4.416	0.05282	4.25	0.05766	3.175	0.2057
Dihydrocortisol	metab_7495	1.00178	1.161e-05	4.088e-05	2.945	0.1821	3.478	0.1935	4.307	0.03103
Torachrysone	metab_12682	1.00115	0.0026	0.00386	3.021	0.06918	3.732	0.4026	3.592	0.2252
Tropinone	metab_743	1.00111	1.074e-06	6.629e-06	3.153	0.02631	3.658	0.1008	4.495	0.1202
13(s)-hot	metab_6415	1.00074	1.701e-06	9.347e-06	3.023	0.06916	3.625	0.1114	4.311	0.1654
Cinnzeylanol	metab_13909	1.00049	2.527e-05	7.563e-05	4.055	0.1137	4.747	0.1408	4.959	0.1831
5-Formylbenzofuran	metab_3502	1.00027	1.357e-05	4.608e-05	4.378	0.2376	4.312	0.1835	3.215	0.06113
Tianshic acid methylester	metab_26211	1.00019	1.212e-05	4.223e-05	2.78	0.2164	3.263	0.177	4.171	0.1714
Casimiroin	metab_4717	0.99978	1.913e-07	1.926e-06	2.98	0.05064	3.254	0.05399	4.277	0.1201
Gamma-Glutamyltyramine	metab_1075	0.999199	4.355e-06	1.91e-05	3.933	0.05692	4.472	0.05917	4.243	0.1429
7-Aminomethyl-7-carbaguanine	metab_1199	0.998639	2.765e-08	5.47e-07	4.225	0.01787	4.645	0.02786	4.217	0.03343
3,4-Dihydroxymandelaldehyde	metab_16469	0.998105	5.631e-06	2.323e-05	3.881	0.08171	4.463	0.03006	4.381	0.04681
Salicylic Acid	metab_2078	0.997706	0.005464	0.007581	3.298	0.1597	3.908	0.2319	3.594	0.2464
Ribothymidine	metab_807	0.996947	9.95e-06	3.626e-05	3.17	0.1157	3.589	0.05427	4.521	0.1649
4-Isopentylphenol	metab_27160	0.996497	1.52e-06	8.615e-06	2.404	0.1957	2.926	0.1137	3.749	0.08835
Lemnaliadione	metab_10839	0.995374	9.846e-07	6.199e-06	3.297	0.09926	3.212	0.157	4.236	0.09438
3-(3,4-Dihydroxyphenyl)-1-propanol	metab_4835	0.995104	6.162e-09	2.156e-07	4.318	0.05861	4.313	0.08604	3.274	0.04944
1,6,8-trihydroxy-1H,3H-cyclohepta[c]furan-5-one	metab_27656	0.994954	1e-05	3.642e-05	3.015	0.1321	3.524	0.3634	4.425	0.191
9,12,13-Todea	metab_23836	0.993622	7.665e-07	5.122e-06	5.01	0.08668	5.673	0.05807	6.012	0.09627
Homaxisterol B1	metab_5955	0.991481	1.107e-05	3.941e-05	4.353	0.1378	3.882	0.08753	3.008	0.1831
Vitexin 7-O-glucoside	metab_2575	0.991197	2.031e-05	6.361e-05	6.188	0.03418	6.321	0.04387	5.337	0.1762
Sec-o-Glucosylhamaudol	metab_28569	0.991069	0.01045	0.0137	3.386	0.3538	3.771	0.2953	2.806	0.4042
Dihydroferulic acid	metab_1616	0.990728	2.655e-08	5.316e-07	3.661	0.02782	4.217	0.0353	4.109	0.05729
Vomifoliol 9-[glucosyl-(1->4)-xylosyl-(1->6)-glucoside]	metab_22163	0.990552	0.0003407	0.0006481	4.719	0.1041	5.185	0.09278	4.532	0.3478
(+)-Epilupinine N-oxide acetate ester	metab_14424	0.990551	1.806e-06	9.771e-06	4.291	0.1774	4.601	0.08224	3.801	0.04258
Tricrocin	metab_24542	0.990435	9.023e-07	5.812e-06	4.678	0.05097	4.502	0.06612	3.464	0.1361
6''-O-Acetylglycitin	metab_28591	0.988224	9.048e-05	0.0002114	4.43	0.06988	4.159	0.07223	3.113	0.3389
2-hydroxynonanoic acid	metab_22274	0.987959	7.823e-06	3e-05	2.336	0.0642	2.984	0.2511	2.974	0.08172
Mequinol	metab_22961	0.987535	6.115e-07	4.359e-06	2.305	0.09537	2.577	0.1111	3.583	0.132
1,3-dihydroxypropan-2-yl (9E,12E,15E)-octadeca-9,12,15-trienoate	metab_7607	0.986905	1.32e-08	3.457e-07	6.178	0.02321	5.649	0.06447	4.902	0.06346
Omega-3 arachidonic acid	metab_8764	0.986873	0.00241	0.003603	2.793	0.6554	3.447	0.3607	4.301	0.2679
Adipate semialdehyde	metab_30609	0.986867	2.36e-07	2.238e-06	4.791	0.07752	4.527	0.1579	3.517	0.1063
9alpha-(3-Methyl-2E-pentenoyloxy)-4S-hydroxy-10(14)-oplopen-3-one	metab_11054	0.986708	1.589e-05	5.218e-05	4.422	0.08293	4.118	0.1999	4.927	0.03919
11beta,17alpha,21-Trihydroxypregnenolone	metab_10612	0.986499	3.809e-07	3.13e-06	3.51	0.1107	4.078	0.204	4.793	0.07609
Folerogenin	metab_14009	0.985071	5.742e-07	4.19e-06	2.857	0.11	3.128	0.2799	4.156	0.1024
8-Deoxylactucin	metab_11243	0.984122	0.03136	0.03782	1.892	0.04288	2.874	1.072	2.773	0.5735
Glucoconringiin	metab_26930	0.983975	0.00042	0.0007768	3.976	0.1454	3.414	0.03649	3.538	0.003612
12-Hydroxydodecanoic acid	metab_9812	0.983667	5.686e-06	2.34e-05	4.173	0.1135	3.529	0.03614	3.126	0.08249
Ginsenoyne B	metab_14534	0.983524	0.000122	0.000271	2.505	0.2107	2.901	0.1564	3.866	0.2711
7-Dehydrodesmosterol	metab_11886	0.98347	4.911e-07	3.734e-06	4.42	0.1163	4.054	0.1414	3.109	0.1189
Isovitexin 6''-O-rhamnoside	metab_3313	0.982861	2.318e-05	7.065e-05	5.199	0.05548	5.114	0.0306	4.078	0.1801
Pe(3:0/0:0)	metab_13029	0.982266	1.977e-05	6.232e-05	3.42	0.1327	3.164	0.1237	4.031	0.1299
(+)-Lepadin D	metab_10436	0.981769	1.741e-05	5.614e-05	4.427	0.0893	5.081	0.1012	5.185	0.1979
(x)-2-Heptanol glucoside	metab_22854	0.981092	4.563e-07	3.532e-06	3.194	0.1313	3.557	0.1247	4.492	0.05023
O-Demethylforbexanthone	metab_20284	0.980815	0.0008392	0.001416	4.244	0.283	3.528	0.3553	3.156	0.00361
Luteolin-7-O-Glucoside	metab_3527	0.980347	0.0007248	0.001245	4.791	0.3467	4.118	0.4586	3.459	0.01336
Methylimidazole acetaldehyde	metab_17516	0.979603	5.734e-07	4.186e-06	4.867	0.08298	4.763	0.09811	3.737	0.1198
5-(1-oxopropan-2-yl)isolongifol-5-ene	metab_7887	0.979562	1.563e-08	3.787e-07	5.362	0.0482	4.743	0.03281	4.624	0.03317
Genipic acid	metab_1568	0.978676	0.0001149	0.0002577	5.231	0.08328	5.689	0.08778	5.322	0.1099
Pip(16:0/18:1(12z)-2oh(9,10))	metab_23306	0.97783	4.358e-08	7.223e-07	6.211	0.07797	6.216	0.09636	5.213	0.04324
Bellidifolin	metab_26327	0.977412	0.2471	0.2645	3.518	0.2695	4.266	0.842	3.304	1.032
10-Hydroxy-8-nor-2-fenchanone glucoside	metab_22374	0.97727	0.0001482	0.0003189	2.645	0.2717	3.302	0.1026	3.776	0.1366
Isomytiloxanthin	metab_8464	0.976905	3.213e-06	1.51e-05	4.744	0.2774	4.287	0.1123	3.418	0.07623
Methyl glucosinolate	metab_29142	0.975393	3.744e-06	1.699e-05	2.868	0.1498	2.997	0.2419	4.04	0.07744
Curcumenolactone C	metab_15823	0.97539	0.0008872	0.001486	3.982	0.5582	4.217	0.07414	3.146	0.2832
Melongoside F	metab_12304	0.975103	1.5e-06	8.523e-06	4.921	0.06505	5.191	0.09657	4.401	0.02012
Kynurenic Acid	metab_15830	0.974677	6.928e-08	9.681e-07	5.147	0.05009	4.761	0.03032	3.873	0.08578
Phytocassane D	metab_10673	0.974476	4.579e-07	3.539e-06	4.794	0.04592	4.605	0.07434	3.606	0.1154
Citric acid	metab_18529	0.973255	0.009245	0.01224	6.654	0.05584	6.625	0.06795	5.497	0.559
Galbonolide C	metab_7319	0.973176	3.967e-07	3.21e-06	3.389	0.1166	3.76	0.1945	4.682	0.08378
7-Hydroxy-3',4'-methylenedioxyflavan	metab_11325	0.972901	0.0002339	0.0004702	3.951	0.1654	4.63	0.2247	4.787	0.1901
L-beta-Homophenylalanine	metab_11811	0.971927	1.258e-09	8.207e-08	4.469	0.05314	3.9	0.05635	3.29	0.04
Norfloxacin	metab_13426	0.971478	0.002442	0.003645	3.496	0.06203	3.441	0.06311	2.359	0.4349
3-Oxohexanoic acid	metab_21760	0.971335	1.411e-07	1.589e-06	2.86	0.05738	3.181	0.1811	4.127	0.09175
Schaftoside	metab_29750	0.970321	7.369e-05	0.0001787	6.359	0.04396	6.382	0.05533	5.38	0.2132
(+/-)-6-Hydroxy-3-oxo-alpha-ionone	metab_14774	0.970277	1.162e-07	1.388e-06	4.006	0.03376	3.615	0.04483	2.739	0.1191
2,5-Heptadien-1-ol	metab_2901	0.969815	4.35e-08	7.213e-07	4.246	0.05921	3.646	0.0224	3.146	0.04656
O-[(9Z)-3-hydroxytetradec-9-enoyl]carnitine	metab_11086	0.969812	7.304e-07	4.943e-06	2.962	0.1122	3.159	0.2375	4.173	0.09709
Glu-Gly	metab_361	0.969548	5.001e-05	0.0001305	3.657	0.2406	4.289	0.1445	4.792	0.0729
Ethyl (S)-3-hydroxybutyrate glucoside	metab_31434	0.968835	4.479e-05	0.0001193	3.778	0.051	3.471	0.09168	4.199	0.1156
8-Hydroxy-2,6-dimethyl-2,6-octadienoic acid	metab_4838	0.968692	1.521e-08	3.739e-07	4.259	0.06548	4.245	0.09131	3.257	0.04987
2,6-dihydroxypurine	metab_16979	0.967788	8.02e-06	3.061e-05	4.494	0.07485	3.968	0.04985	4.107	0.07815
2-[4-Methyl-2-(2-methylpropoxy)phenyl]-2-[(2-methylpropoxy)methyl]-oxirane	metab_10770	0.967528	5.253e-08	8.017e-07	4.95	0.03995	4.338	0.06387	4.2	0.06104
6-methyluracil	metab_16795	0.967209	1.424e-08	3.621e-07	3.363	0.06206	3.925	0.07848	4.542	0.06871
Crocusatin G	metab_23782	0.967112	0.0001723	0.0003621	3.515	0.09668	2.987	0.03647	3.11	0.00361
Limonenecarboxylic acid	metab_7445	0.966626	8.594e-08	1.127e-06	4.922	0.08937	4.376	0.09994	3.72	0.04438
Kaempferol 3-[6''-(3-hydroxy-3-methylglutaryl)glucoside]-7-glucoside	metab_30110	0.96641	0.0004292	0.0007913	6.012	0.2457	5.324	0.3595	4.926	0.003613
2-buten-1-one, 1-(2,6,6-trimethyl-1,3-cyclohexadien-1-yl)-	metab_2543	0.965362	8.72e-09	2.67e-07	4.004	0.06197	3.452	0.05889	2.825	0.06303
Valenciachrome	metab_6620	0.964982	0.0001494	0.000321	5.075	0.1523	4.439	0.174	4.312	0.04527
Cis-(Homo)3-aconitate	metab_30426	0.963881	4.245e-05	0.000114	2.149	0.2814	2.531	0.1642	3.46	0.1821
3-methylbutanoic acid	metab_1534	0.963829	3.568e-07	2.997e-06	3.427	0.07555	3.357	0.09868	2.364	0.1049
13-Apo-beta-carotenone	metab_8445	0.96365	4.152e-09	1.728e-07	4.622	0.06018	4.609	0.06685	3.634	0.03981
Falcarindiol	metab_23801	0.963359	9.954e-05	0.0002285	3.152	0.1638	3.811	0.1886	4.029	0.1571
Saccharumoside C	metab_31059	0.962913	4.983e-06	2.115e-05	4.898	0.09877	5.51	0.06761	5.636	0.08107
Carotol	metab_10676	0.962306	0.0004692	0.0008543	4.09	0.143	3.47	0.2426	3.508	0.05819
Qing Hau Sau	metab_12970	0.961348	1.95e-06	1.035e-05	3.958	0.1715	4.16	0.1302	5.142	0.05191
5S-Hydroperoxy-18R-HEPE	metab_10662	0.96118	4.579e-06	1.986e-05	3.898	0.1147	3.271	0.2257	2.802	0.13
Liquiritigenin	metab_22781	0.961055	4.82e-07	3.682e-06	2.841	0.08013	3.124	0.2144	4.079	0.1085
Anthracene	metab_6041	0.959981	4.293e-07	3.383e-06	3.972	0.04471	3.335	0.05191	2.908	0.2838
4-Ethylphenol	metab_14962	0.958011	1.429e-08	3.625e-07	4.493	0.05101	3.907	0.02252	3.427	0.04263
(rac)-Cyclosordariolone	metab_3412	0.957016	2.073e-06	1.082e-05	4.281	0.04115	4.04	0.05537	3.091	0.1563
Juvenile hormone II acid	metab_6570	0.956702	2.19e-05	6.751e-05	4.552	0.1143	3.929	0.09201	3.767	0.1377
Quercetin 3,7-dimethyl ether	metab_26962	0.955681	5.017e-05	0.0001308	3.176	0.005169	3.529	0.4283	4.494	0.1918
Chamazulene	metab_7103	0.954783	4.608e-10	4.721e-08	3.979	0.03341	3.381	0.06367	2.985	0.0305
Alpha-L-Rhamnopyranosyl-(1->3)-alpha-D-galactopyranosyl-(1->3)-L-fucose	metab_19661	0.95467	0.0007892	0.001341	4.511	0.2185	4.352	0.2261	3.302	0.3503
3-isopropylmalic acid	metab_29745	0.954658	0.0001043	0.0002374	3.742	0.1365	3.145	0.09135	3.112	0.1052
Biotripyrrin-a	metab_21952	0.953883	0.005271	0.007336	4.065	0.3767	3.867	0.3883	2.732	0.5077
Epijasminoside A	metab_3302	0.953669	0.001518	0.002382	3.18	0.1239	3.805	0.192	3.63	0.3364
Calystegin B2	metab_31745	0.953218	3.822e-07	3.135e-06	4.718	0.03098	4.326	0.07309	3.493	0.1063
Triethylene glycol diglycidyl ether	metab_28792	0.953106	6.536e-05	0.0001622	3.409	0.06688	3.446	0.1503	4.435	0.194
9-O-Methylphilenopteran	metab_1327	0.952732	1.295e-05	4.44e-05	4.36	0.05448	4.449	0.05384	3.52	0.154
Pentadecylic acid	metab_24371	0.951274	0.001239	0.001991	3.074	0.1702	3.64	0.09689	3.491	0.1813
Abafungin	metab_25679	0.95105	2.639e-05	7.825e-05	5.46	0.08854	4.816	0.1065	4.435	0.3075
Kievitone	metab_22106	0.949959	0.000445	0.0008164	4.287	0.1565	3.669	0.1968	3.583	0.003612
Cotinine glucuronide	metab_5525	0.949761	2.48e-05	7.448e-05	3.01	0.167	2.86	0.08604	3.764	0.1497
9(s)-hode	metab_25713	0.949596	6.125e-05	0.0001537	4.635	0.1789	4.843	0.2146	5.834	0.2267
2-Isopropylcyclopentanone	metab_26639	0.948183	7.288e-07	4.938e-06	2.039	0.08318	2.558	0.1044	3.216	0.1261
4-methoxysalicylic acid	metab_22962	0.947183	1.269e-06	7.52e-06	3.493	0.05797	3.657	0.05708	4.607	0.1321
4-n-Hexylphenol	metab_8357	0.947123	1.674e-08	3.982e-07	3.072	0.03162	3.484	0.08811	4.277	0.06392
17beta-Hydroxyestr-5(10)-en-3-one	metab_7109	0.946658	4.675e-09	1.851e-07	5.777	0.03886	5.186	0.07491	4.806	0.04756
Sarcostin	metab_7232	0.945429	0.001095	0.00179	4.512	0.1093	4	0.1587	4.213	0.104
MG(0:0/i-13:0/0:0)	metab_26482	0.945101	0.000352	0.0006672	3.529	0.08086	4.014	0.1242	3.78	0.1072
Russulanorol	metab_6818	0.944041	6.92e-08	9.68e-07	3.209	0.03642	3.224	0.1867	4.178	0.06002
Violanthin	metab_14263	0.943924	1.391e-05	4.692e-05	4.724	0.05254	4.59	0.05221	3.634	0.1851
N-acetylvaline	metab_19738	0.943468	1.746e-07	1.818e-06	4.93	0.06566	4.764	0.03285	5.605	0.06789
Farnesyl acetate	metab_9715	0.943443	2.2e-07	2.138e-06	3.568	0.09102	4.07	0.1645	4.751	0.08443
2-Hydroxyethylclavam	metab_1804	0.943191	4.508e-06	1.964e-05	4.496	0.1102	4.213	0.02692	4.913	0.07921
Pterolactam	metab_321	0.942905	3.562e-07	2.993e-06	5.251	0.02583	5.17	0.04037	6.069	0.08109
N-Pyruvoyl-5-methoxy-3-hydroxyanthranilate	metab_29354	0.942336	0.009445	0.01248	3.212	0.2728	3.639	0.184	2.928	0.3446
GlcAbeta1-3GlcNAcbeta	metab_24711	0.942194	2.631e-06	1.297e-05	4.283	0.08278	3.819	0.08958	3.085	0.1621
Didemnilactone A	metab_7282	0.942172	1.018e-08	2.91e-07	4.261	0.06024	4.168	0.06102	3.227	0.06258
Ly223982	metab_13649	0.941768	5.944e-06	2.418e-05	4.265	0.03408	3.728	0.217	3.1	0.1289
Inermin	metab_6407	0.941745	0.001085	0.001775	4.651	0.4107	4.117	0.5478	3.269	0.07772
Ginkgolic acid	metab_8023	0.941726	1.979e-06	1.045e-05	4.354	0.05132	4.219	0.1197	3.271	0.1192
2-hydroxyphenylalanine	metab_4049	0.941587	9.443e-08	1.206e-06	4.158	0.07746	4.259	0.06572	3.373	0.02339
Isogentialutine	metab_29986	0.941389	3.057e-05	8.787e-05	3.05	0.03709	3.099	0.06128	4.052	0.1777
Trigofoenoside A	metab_23304	0.938895	5.112e-09	1.959e-07	6.19	0.05282	6.157	0.06084	5.227	0.05262
6-Hydroxyhexanoic acid	metab_3213	0.938105	6.208e-05	0.0001555	4.327	0.1729	4.614	0.1386	3.872	0.1049
Phe-Asp	metab_30626	0.937868	5.544e-06	2.295e-05	3.455	0.06239	3.868	0.04462	3.583	0.03991
4-(Glutamylamino) butanoate	metab_1205	0.937197	3.447e-08	6.264e-07	4.353	0.0717	3.816	0.07397	3.259	0.06587
Homoserine	metab_17518	0.937015	6.687e-07	4.636e-06	4.263	0.01591	4.294	0.05755	5.22	0.07428
Chloriolide	metab_23236	0.935953	6.431e-07	4.508e-06	3.955	0.1506	4.349	0.09823	5.15	0.08095
Cinncassiol C3	metab_27771	0.934437	0.00112	0.001825	4.58	0.1521	4.017	0.09587	4.009	0.003613
3beta,6beta-Dihydroxynortropane	metab_19111	0.934248	0.0002314	0.0004657	4.954	0.09758	5.398	0.07613	5.036	0.1844
Myriocin	metab_12256	0.933668	0.0006864	0.001187	4.322	0.04481	3.864	0.1582	4.134	0.07414
Ferulic Acid	metab_29744	0.933658	9.568e-08	1.214e-06	2.726	0.02869	3.292	0.07007	3.725	0.0749
Beta-fenchocamphorone	metab_5971	0.933484	1.277e-08	3.381e-07	3.796	0.08459	3.856	0.05305	2.964	0.03546
Eremophila-1(10),8,11-triene	metab_9857	0.932774	9.056e-05	0.0002116	2.443	0.05877	2.795	0.2169	3.66	0.2275
Spermidine	metab_17670	0.932637	0.0009894	0.001635	5.92	0.07143	5.424	0.1668	5.649	0.1259
Oleandrose	metab_15522	0.931047	9.555e-05	0.0002212	4.728	0.05513	4.692	0.05276	3.751	0.219
Trigraecum	metab_5394	0.930536	1.071e-06	6.613e-06	3.186	0.05434	3.394	0.3299	4.344	0.1047
Beta-Ionone	metab_13481	0.930214	0.0001567	0.000334	3.634	0.05805	3.596	0.05078	2.653	0.2355
Madlongiside D	metab_6057	0.928767	0.01942	0.02426	4.194	0.5165	4.655	0.4061	3.876	0.01337
Lpe(16:0)	metab_25773	0.927967	6.376e-05	0.0001589	3.686	0.1094	4.329	0.07357	3.605	0.9484
Palatinose	metab_22322	0.927667	0.01145	0.0149	3.733	1.159	3.36	0.6781	2.127	0.2272
Luteolin	metab_1776	0.926982	0.0003991	0.0007435	4.81	0.2623	4.199	0.4182	3.65	0.01336
(-)-Rel-acora-2,4(14),8-trien-15-oic acid	metab_11353	0.926719	1.734e-07	1.811e-06	4.323	0.03058	4.078	0.06224	3.204	0.08809
Nodakenetic	metab_11642	0.926525	0.0001172	0.0002619	4.115	0.1753	4.473	0.2591	5.347	0.255
9,10-Epoxy-13-hydroxy-11-octadecenoate	metab_6464	0.92453	1.195e-05	4.179e-05	3.47	0.1218	4.047	0.1216	4.458	0.1468
Riboflavin	metab_15108	0.924116	4.053e-05	0.00011	5.287	0.0631	4.813	0.08175	4.993	0.113
(3R,4S)-3-Azaniumyl-4-Methylhexanoate	metab_31289	0.922138	0.0002632	0.0005203	3.773	0.09806	4.226	0.08033	3.906	0.1941
12-hydroxy-16-heptadecynoic acid	metab_7624	0.92202	6.308e-07	4.448e-06	3.695	0.05965	3.75	0.1225	4.66	0.09478
6,9-Octadecadienedioic acid	metab_26438	0.92037	0.0003891	0.0007281	3.551	0.0802	4.023	0.1328	3.825	0.08456
P-Mentha-1,3,8-triene	metab_3501	0.919838	1.515e-08	3.732e-07	4.494	0.02733	4.283	0.04738	3.411	0.06388
Cetoniacytone B	metab_18682	0.919665	1.813e-06	9.802e-06	3.821	0.03081	4.084	0.04946	3.425	0.07024
Gibberellin A51-catabolite	metab_30680	0.919519	0.002227	0.003357	3.62	0.2827	3.025	0.07259	2.573	0.2212
1-Arachidonoylglycerol	metab_8381	0.919162	0.002204	0.003326	4.061	0.07985	4.434	0.1938	3.928	0.0603
Phaeofuran B	metab_23026	0.918734	7.672e-06	2.955e-05	3.505	0.04174	3.99	0.1827	4.633	0.1378
7,8-diaminopelargonate	metab_665	0.918498	4.489e-05	0.0001195	4.521	0.07932	4.176	0.08573	4.662	0.06952
Betonicine	metab_30577	0.915894	0.01029	0.01351	3.357	0.1923	3.82	0.1847	3.332	0.2756
9(Z),11(E),13(E)-Octadecatrienoic Acid methyl ester	metab_8312	0.91565	1.875e-06	1.005e-05	3.572	0.03552	4.118	0.1611	4.583	0.09953
Dihydroalbocycline	metab_7625	0.914744	7.061e-08	9.829e-07	4.178	0.06874	4.298	0.1221	5.192	0.06674
(s)-dnpa	metab_13243	0.914028	0.0009982	0.001648	3.822	0.0421	4.399	0.3072	4.298	0.1479
Chalcolactone	metab_11890	0.912693	3.119e-08	5.903e-07	5.299	0.06609	5.348	0.05986	4.49	0.05854
Gingerglycolipid B	metab_24538	0.912547	1.237e-05	4.287e-05	4.671	0.0657	4.505	0.07404	3.616	0.1732
(R)-(+)-2-Pyrrolidone-5-carboxylic acid	metab_348	0.912295	2.447e-07	2.294e-06	5.28	0.0223	5.301	0.04488	6.176	0.07325
Ethyl 3-(N-butylacetamido)propionate	metab_14147	0.91222	2.715e-05	7.999e-05	4.447	0.07632	4.654	0.109	3.897	0.1172
Hv-NCC-1	metab_12282	0.911877	0.0002605	0.0005158	4.322	0.4634	4.47	0.201	3.524	0.01336
Puerarin xyloside	metab_17921	0.911448	0.1191	0.1323	3.536	0.4877	4.205	0.3774	3.855	0.3466
3,7-Dimethyl-2,5-octadiene-1,7-diol	metab_11903	0.908836	1.54e-08	3.755e-07	4.936	0.08137	4.964	0.04902	4.105	0.04854
DGDP	metab_30182	0.908807	0.001575	0.002461	3.848	0.04111	3.916	0.05285	3.012	0.3215
3-Methyldioxyindole	metab_14319	0.908684	5.039e-09	1.94e-07	4.156	0.07945	4.202	0.04079	3.352	0.03801
3-ethoxybutan-2-one	metab_15527	0.908663	7.757e-05	0.0001861	4.589	0.05897	4.548	0.06116	3.651	0.2036
4-hydroxynonenal	metab_6508	0.908319	2.946e-06	1.413e-05	2.448	0.05617	2.983	0.1203	3.444	0.1278
Neogitogenin	metab_6679	0.90782	3.611e-06	1.651e-05	4.428	0.1341	4.514	0.126	3.662	0.08341
N-methylisoleucine	metab_17515	0.906219	3.116e-06	1.476e-05	3.125	0.1939	3.48	0.111	4.259	0.08701
(3b,5b,22a,25R)-Furostane-22-methoxy-3,26-diol 3-[glucosyl-(1->2)-glucoside] 26-glucoside	metab_23658	0.90552	1.208e-05	4.211e-05	4.703	0.117	4.305	0.1582	3.565	0.1736
3alpha,17alpha,21-Trihydroxy-5beta-pregnan-20-one	metab_10100	0.905433	4.46e-07	3.479e-06	4.774	0.06023	4.959	0.2092	5.837	0.09004
Ligustroside	metab_7545	0.905421	0.01441	0.01841	2.458	0.01041	2.419	0.02473	3.483	0.7353
6-hydroxymethyl-7,8-dihydropterin	metab_20589	0.905277	0.0006925	0.001196	4.991	0.1994	4.664	0.2559	3.788	0.3369
Panaxytriol	metab_23802	0.905098	2.381e-05	7.223e-05	3.51	0.09749	4.086	0.1739	4.344	0.1422
Nordercitin	metab_2347	0.903708	0.0004511	0.0008257	4.283	0.05622	4.239	0.05442	3.335	0.2703
2,4,5,7alpha-Tetrahydro-1,4,4,7a-tetramethyl-1H-inden-2-ol	metab_4336	0.903133	2.625e-05	7.79e-05	4.053	0.04018	4.006	0.04278	3.129	0.1712
Tyvelose	metab_18758	0.901967	1.73e-06	9.459e-06	4.605	0.04965	4.785	0.07351	4.039	0.07985
Sobetirome	metab_15113	0.901667	0.04233	0.05001	2.958	0.1511	3.059	0.1173	4.149	0.7993
Ethyl (2E,4E,7Z)-Decatrienoate	metab_7102	0.901528	7.367e-06	2.866e-05	4.078	0.02106	3.806	0.04105	4.409	0.09398
Lyratyl acetate	metab_11904	0.901266	1.63e-08	3.896e-07	5.082	0.08143	5.12	0.04459	4.28	0.04858
Cassiaside B	metab_28799	0.901236	2.281e-05	6.978e-05	4.97	0.06546	4.668	0.04559	3.859	0.2178
Trans-zeatin riboside	metab_13932	0.900216	0.001885	0.002887	3.239	0.342	3.354	0.1648	4.321	0.3296
Vicenin 2	metab_30023	0.900181	0.0002853	0.0005567	6.155	0.01596	6.272	0.049	5.454	0.1856
(E)-4-Oxo-2-hexen-1-al	metab_1533	0.899148	5.368e-06	2.239e-05	3.332	0.08463	3.472	0.1664	2.674	0.02994
Angustanoic acid D	metab_6347	0.89757	1.917e-06	1.022e-05	4.863	0.09102	4.527	0.07698	3.767	0.1276
Leu-Trp	metab_3300	0.897012	2.317e-06	1.182e-05	4.029	0.1067	4.176	0.08593	3.396	0.08846
Kyotorphin	metab_15510	0.89689	0.0009494	0.001577	4.352	0.09377	4.169	0.03015	3.287	0.2952
Phe-Ala-Gly	metab_16181	0.896183	3.955e-05	0.0001077	4.221	0.07314	4.606	0.05022	4.323	0.07993
Prenyl glucoside	metab_15047	0.894691	1.607e-05	5.267e-05	3.495	0.08339	4.01	0.03673	4.059	0.07369
Practolol	metab_14598	0.894621	0.000287	0.0005596	3.208	0.1554	3.804	0.3119	3.926	0.04776
1-palmitoyl-sn-glycero-3-phosphocholine	metab_8110	0.892877	0.02775	0.03375	4.573	0.1301	4.749	0.1716	3.799	0.5766
Benzoic Acid	metab_3282	0.892803	7.076e-07	4.83e-06	3.369	0.07991	3.126	0.08232	2.314	0.1109
2,5-furandicarboxylic acid	metab_18524	0.892695	0.001476	0.002324	4.311	0.05115	4.249	0.08025	3.346	0.3274
4-Hydroxystyrene	metab_29401	0.892621	0.0001839	0.0003828	3.005	0.1892	3.307	0.1346	2.692	0.05541
Prenyl apiosyl-(1->6)-glucoside	metab_30677	0.892227	0.001554	0.002432	4.26	0.09554	4.386	0.1423	3.543	0.2658
Kinetin	metab_17386	0.892006	6.547e-07	4.573e-06	3.751	0.06926	3.727	0.1406	4.568	0.0771
N-octanoyl-l-homoserine lactone	metab_4381	0.891446	3.097e-05	8.875e-05	5.668	0.1283	5.912	0.1113	5.236	0.0962
Sebacic acid	metab_2811	0.89045	0.009654	0.01274	4.509	0.1826	4.269	0.2292	3.303	0.5832
N-acetylsphingosine	metab_8003	0.889002	0.02102	0.02609	3.721	0.1032	4.166	0.2311	3.759	0.2192
Gemfibrozil	metab_13683	0.888737	0.0006067	0.001067	3.171	0.1717	3.754	0.1359	4.002	0.2577
(2S,3R)-2,3-Dihydroxy-5-oxohexanedioate	metab_31874	0.887811	0.0004412	0.0008101	5.444	0.07368	5.455	0.08198	4.591	0.2455
Kaempferol 3-sophorotrioside	metab_1780	0.887388	0.0006502	0.001132	5.466	0.2513	4.884	0.3657	4.456	0.01337
Isobutyl benzoate	metab_12327	0.887114	3.284e-09	1.502e-07	4.315	0.0485	4.038	0.05744	3.27	0.02228
Ser-Ile-Ser	metab_31040	0.886844	1.212e-05	4.224e-05	3.944	0.1042	3.408	0.08538	3.219	0.09529
Flavin Mononucleotide	metab_20234	0.886746	0.001774	0.002738	3.958	0.1143	3.432	0.1965	3.539	0.185
Eprosartan	metab_28946	0.885822	1.587e-07	1.713e-06	3.692	0.02596	3.195	0.1172	3.178	0.003611
Quercetin 3-rhamnosyl-(1->6)-glucosyl-(1->6)-galactoside	metab_30731	0.884913	0.001075	0.001761	5.816	0.2658	5.23	0.3268	4.856	0.003613
Gibberellin A8-catabolite	metab_30892	0.884895	4.275e-07	3.372e-06	3.4	0.07494	3.922	0.05493	4.218	0.02491
Methylhydroquinone	metab_14394	0.88446	5.812e-08	8.566e-07	3.684	0.07427	3.244	0.07294	2.664	0.03436
9,10,13-TriHOME	metab_23930	0.8844	0.0004996	0.0009031	4.219	0.1228	4.71	0.1033	4.622	0.1246
Tyr-Ile	metab_15856	0.884023	6.974e-06	2.747e-05	3.967	0.04083	4.281	0.04507	3.837	0.08302
[6]-Shogaol	metab_7577	0.88326	3.174e-10	3.774e-08	4.928	0.03064	4.671	0.1006	3.895	0.026
Epinepetalactone	metab_2267	0.882539	5.364e-05	0.0001382	4.057	0.06922	4.315	0.09232	3.701	0.1036
O-beta-D-Glucopyranosyl-cis-zeatin	metab_31006	0.882173	0.0001618	0.000343	4.241	0.08053	4.18	0.1099	3.321	0.2172
Vitetrifolin F	metab_8022	0.880316	1.65e-07	1.755e-06	4.602	0.03209	4.729	0.1099	3.974	0.04757
Hypacrone	metab_12221	0.879679	1.857e-06	9.969e-06	3.983	0.06021	3.801	0.05848	2.99	0.1231
Homovanillic acid	metab_2221	0.879464	2.952e-05	8.557e-05	4.18	0.1196	3.657	0.04006	3.357	0.08427
Libanotic acid	metab_7307	0.879311	2.867e-07	2.566e-06	2.967	0.06287	3.239	0.07369	4.002	0.09768
Hormodirene	metab_11912	0.877255	2.044e-08	4.548e-07	4.499	0.07584	4.519	0.04876	3.717	0.04784
L-2-Aminoadipate 6-semialdehyde	metab_31424	0.876658	9.205e-05	0.0002145	3.798	0.07702	4.137	0.06421	3.75	0.09686
Ixerisoside I	metab_19924	0.876384	6.633e-05	0.0001642	4.601	0.1221	4.409	0.08004	3.589	0.1891
Tomelukast	metab_28532	0.875946	0.001336	0.002129	3.225	0.2318	3.784	0.1329	3.955	0.1228
9-Hydroxy-(10E,12Z,15Z)-octadecatrienoic acid	metab_7480	0.87438	6.308e-07	4.448e-06	3.846	0.1123	4.226	0.06414	4.879	0.0798
(E)-3-(2-Hydroxyphenyl)-2-propenal	metab_16542	0.874141	2.144e-07	2.096e-06	3.301	0.01871	3.689	0.1197	4.328	0.06394
(3R)-1-Octen-3-yl-beta-primeveroside	metab_27597	0.873818	0.0002779	0.0005446	4.099	0.08834	3.837	0.2355	3.021	0.2529
1-(2-Furanyl)-2-propanone	metab_6552	0.87374	3.285e-07	2.825e-06	2.705	0.0354	2.706	0.05075	3.507	0.0789
N-Acetylmethionine	metab_19644	0.871313	0.000858	0.001444	3.838	0.2714	4.191	0.1507	3.639	0.07446
Isoscopoletin	metab_21341	0.870903	7.489e-06	2.903e-05	3.429	0.0724	3.619	0.1839	2.912	0.05242
Cyanidin 3-galactoside	metab_16077	0.870779	0.001056	0.001733	5.775	0.2669	5.203	0.3681	4.804	0.01337
Kaempferol 3-[2''-glucosyl-6''-acetyl-galactoside] 7-glucoside	metab_20287	0.87024	0.0005831	0.001032	5.178	0.2085	4.613	0.3005	4.309	0.003613
Trans-EKODE-(E)-Ib	metab_24216	0.869663	1.344e-06	7.865e-06	5.433	0.04372	4.969	0.09689	4.998	0.03962
Asp-Thr-Leu	metab_1651	0.868956	1.746e-07	1.818e-06	4.71	0.1109	4.481	0.05825	3.713	0.06712
9-beta-d-Arabinofuranosylguanine	metab_17380	0.86867	1.566e-05	5.156e-05	3.699	0.1422	4.273	0.9841	5.045	0.1811
2,2,6,7-Tetramethylbicyclo[4.3.0]nona-1(9),4-diene-7,8-diol	metab_6315	0.867695	4.161e-05	0.0001123	4.343	0.1927	3.88	0.1211	3.358	0.02971
3-methylquinoline	metab_16269	0.867667	6.528e-05	0.0001621	3.882	0.08651	3.911	0.07608	4.731	0.1784
2,5-diamino-6-(5-phospho-D-ribitylamino)pyrimidin-4(3H)-one	metab_21217	0.86739	0.01483	0.01891	4.229	0.8793	3.814	0.686	2.826	0.003608
Neocnidilide	metab_5316	0.867155	7.259e-08	1.001e-06	4.068	0.0415	3.614	0.0334	3.124	0.08085
Mg(15:0/0:0/0:0)	metab_6634	0.867037	2.255e-05	6.914e-05	3.679	0.05668	3.992	0.06158	3.59	0.06234
Mg(10:0/0:0/0:0)	metab_5437	0.866289	0.001455	0.002294	4.309	0.1606	3.811	0.0573	3.816	0.1143
Trans,trans-2,4-Heptadienal	metab_4002	0.866124	8.06e-09	2.548e-07	3.596	0.03876	3.668	0.05892	2.911	0.03798
Lucuminic acid	metab_30763	0.865364	0.001601	0.002496	3.799	0.08753	4.137	0.113	3.665	0.1799
Leu-Gly	metab_907	0.865242	5.804e-05	0.0001471	4.717	0.1317	4.203	0.09347	4.05	0.06848
Melophlin I	metab_7517	0.864171	8.393e-07	5.5e-06	3.481	0.03872	3.979	0.06021	4.312	0.1178
Isolimocitrol 3-glucoside	metab_6206	0.864129	0.04287	0.05061	2.84	0.01043	3.414	0.5448	3.092	0.1997
(-)-nfx 2	metab_26922	0.863863	3.522e-06	1.62e-05	3.173	0.1322	3.003	0.06897	3.704	0.08227
CMP-N-trimethyl-2-aminoethylphosphonate	metab_22155	0.863828	0.2837	0.3016	2.895	1.536	1.955	0.5192	1.745	0.003548
S-methylmethionine	metab_205	0.862676	1.914e-05	6.073e-05	3.721	0.1434	3.924	0.03493	4.701	0.1124
Xi-4-Hydroxy-4-methyl-2-cyclohexen-1-one	metab_2335	0.862524	1.546e-05	5.101e-05	4.255	0.05558	4.225	0.05369	3.427	0.1424
1-acetylproline	metab_19267	0.861392	0.0001399	0.0003043	3.653	0.05748	3.952	0.09395	3.498	0.07002
Abscisic alcohol	metab_12152	0.860309	1.588e-07	1.713e-06	3.88	0.02382	3.6	0.04735	2.889	0.07934
Leu-Glu	metab_31020	0.860232	4.801e-05	0.0001263	4.353	0.0487	4.718	0.05906	4.513	0.02888
2-Ethyltoluene	metab_15061	0.85964	3.06e-05	8.79e-05	4.231	0.07464	3.892	0.1437	3.202	0.1823
Annosquamosin B	metab_10003	0.859223	1.235e-05	4.282e-05	3.707	0.0721	4.151	0.1301	4.681	0.1565
Myrothenone B	metab_31000	0.858278	1.035e-06	6.444e-06	3.983	0.07171	4.025	0.07923	3.258	0.08691
Crocin 3	metab_12686	0.857576	0.02454	0.03013	4.306	0.3977	3.724	0.1502	3.612	0.01336
4-Hydroxycinnamoylagmatine	metab_3011	0.857267	0.004526	0.006386	3.451	0.07831	3.999	0.3451	3.895	0.1949
Carboprost	metab_7820	0.857151	3.855e-06	1.733e-05	3.537	0.04924	3.791	0.1651	4.535	0.1139
Dicranin	metab_5984	0.85672	3.069e-08	5.847e-07	5.777	0.06194	5.772	0.04597	5.001	0.05497
Gibberellin A14	metab_5447	0.856593	0.0004917	0.0008907	3.795	0.04963	4.32	0.1939	4.388	0.1838
(+/-)-3-(4-Hydroxyphenyl)-1,2-propanediol 4'-O-glucoside	metab_29865	0.856241	0.0008103	0.001373	4.365	0.06706	3.969	0.1163	4.187	0.0985
Gamma-dodecalactone	metab_9992	0.85598	8.228e-08	1.096e-06	3.823	0.03766	3.342	0.03269	3.229	0.06037
4'-Hydroxy-3'-prenylacetophenone	metab_13604	0.855335	8.126e-06	3.093e-05	3.657	0.06239	3.229	0.1145	2.689	0.1474
Tanacetol A	metab_11509	0.855244	1.802e-07	1.854e-06	3.433	0.04796	3.678	0.1637	4.419	0.07329
Ethylbenzene	metab_2801	0.854643	5.634e-06	2.324e-05	4.151	0.06376	3.782	0.152	3.147	0.1309
(E)-Methyl-4-hydroxycinnamate	metab_27148	0.853731	0.0006172	0.001083	3.383	0.4754	3.32	0.2472	2.414	0.03377
Aspergillide B	metab_5495	0.852438	3.884e-06	1.744e-05	3.708	0.09044	3.67	0.1887	4.451	0.07765
N-Acetoxy-IQ	metab_20525	0.851384	0.00383	0.005485	4.078	0.06994	3.715	0.1378	4.028	0.09168
2-Acetonyl-3,5-dihydroxy-7-methoxy-1,4-naphthoquinone	metab_15439	0.85074	0.0004775	0.000868	3.812	0.1864	3.307	0.07333	3.167	0.03838
Pyridin-3-ylmethyl {4-[(2-amino-4-fluorophenyl)carbamoyl]benzyl}carbamate	metab_25796	0.850699	0.0002544	0.000505	4.064	0.03473	3.809	0.1227	4.357	0.07979
1-Methoxyindole-3-Carbaldehyde	metab_13766	0.84998	1.219e-06	7.291e-06	3.55	0.05207	3.691	0.03554	4.453	0.09752
Cleroindicin D	metab_13287	0.849298	0.01345	0.01727	2.596	0.153	3.096	0.2268	2.873	0.264
Ingenol	metab_5255	0.848882	0.0001877	0.0003894	3.486	0.07564	3.999	0.183	4.096	0.1545
2alpha,3alpha-(Difluoromethylene)-5alpha-androstan-17beta-ol acetate	metab_5614	0.848741	0.0009154	0.001527	4.305	0.06648	3.897	0.1293	4.085	0.1071
Dehydrocyanaropicrin	metab_1578	0.84743	1.303e-05	4.461e-05	4.179	0.09666	4.661	0.03358	4.814	0.04879
4,8 dimethylnonanoyl carnitine	metab_7241	0.847011	5.383e-07	3.999e-06	3.421	0.0684	3.888	0.06854	4.263	0.08284
6-Hydroxy-14-sesquilimonenoic acid	metab_5443	0.846736	0.0007447	0.001274	4.134	0.07358	4.426	0.1059	3.944	0.125
Ile-Pro-Ile	metab_14347	0.846271	1.506e-05	4.99e-05	4.776	0.1105	4.328	0.04416	3.879	0.09675
Caffeic acid phenethyl ester	metab_24041	0.846257	0.0009156	0.001527	3.069	0.005168	3.035	0.03647	3.8	0.1961
Hydroxyphenylacetylglycine	metab_3381	0.846194	6.632e-07	4.612e-06	3.176	0.02756	3.518	0.0468	4.143	0.114
Dictamnol	metab_11705	0.846104	2.785e-05	8.172e-05	4.502	0.07954	4.048	0.03619	4.033	0.06858
2-amino-3,6-anhydro-2,4,5,7-tetradeoxy-L-xylo-Hept-4-enonic acid	metab_1288	0.845561	6.336e-06	2.542e-05	5.18	0.0591	5.419	0.06525	4.88	0.06761
4-Hydroxy-5-phenyltetrahydro-1,3-oxazin-2-one	metab_19742	0.84341	1.499e-06	8.523e-06	3.848	0.04217	3.428	0.03805	3.496	0.08552
3-Acetoxy-E-gamma-Bisabolene	metab_9886	0.842808	0.0217	0.02687	4.41	0.1277	4.005	0.189	4.266	0.05997
(Z)-1,5-octadien-3-ol	metab_28307	0.842679	1.462e-06	8.378e-06	2.982	0.09985	3.329	0.2143	3.975	0.08359
2-aminoacetophenone	metab_13326	0.841893	0.02024	0.0252	4.095	0.02086	4.113	0.04574	4.98	0.4841
Decylubiquinone	metab_7472	0.840299	1.674e-05	5.449e-05	3.678	0.06225	4.141	0.1218	4.551	0.1514
N-(3-hydroxypropyl)-phthalimide	metab_15359	0.839701	0.002015	0.003066	3.748	0.03637	3.724	0.02874	4.51	0.2884
(S)-Edulinine	metab_23970	0.839491	0.0002828	0.0005526	2.955	0.005166	2.922	0.03646	3.663	0.1492
Salicylaldehyde	metab_5508	0.839372	2.133e-05	6.618e-05	2.407	0.09919	2.784	0.05379	3.36	0.1373
3-Methoxytyramine-betaxanthin	metab_21173	0.839286	0.003965	0.005661	3.615	0.2819	3.834	0.3017	3.08	0.1922
(-)-Isomuronic acid	metab_10851	0.839084	1.304e-07	1.503e-06	3.778	0.06617	4.061	0.1096	4.733	0.07044
Hexyl glucoside	metab_13918	0.839016	0.0002895	0.0005639	4.484	0.1162	4.961	0.08588	4.984	0.1447
Gibberellin A9	metab_15185	0.838101	0.02913	0.03529	3.285	0.5384	2.756	0.1991	2.145	0.4502
10-Hydroxydarlingine	metab_26330	0.836962	0.0001248	0.0002765	3.481	0.00517	3.447	0.03649	4.179	0.1252
Bakkenolide C	metab_5700	0.835842	0.001848	0.002837	3.573	0.06654	4.074	0.2103	4.041	0.2066
5-Heptyltetrahydro-2-oxo-3-furancarboxylic acid	metab_23770	0.835432	0.005841	0.008054	4.256	0.06299	3.97	0.203	4.504	0.131
Cis-zeatin-9-N-glucoside	metab_30873	0.834263	0.0002479	0.0004939	4.582	0.1404	4.676	0.1726	3.931	0.1657
Hypoxanthine	metab_453	0.833746	0.0005439	0.000972	3.468	0.452	3.771	0.2282	4.545	0.1453
N(6)-[(Indol-3-yl)acetyl]-L-lysine	metab_15044	0.833353	3.633e-05	0.0001007	4.25	0.1216	4.309	0.05967	3.58	0.1285
Comosin	metab_6324	0.833009	0.007089	0.009625	3.088	0.01044	3.201	0.216	4.028	0.378
19-(3-methyl-butanoyloxy)-villanovane-13alpha,17-diol	metab_9820	0.832519	0.0001394	0.0003033	4.761	0.09566	4.283	0.1478	4.234	0.1159
Cer(d18:0/20:3(8Z,11Z,14Z)-2OH(5,6))	metab_10708	0.831541	0.007383	0.009994	4	0.1231	4.435	0.1843	4.245	0.1376
Phe-Gly-Ile	metab_21575	0.831475	3.631e-06	1.658e-05	4.142	0.06014	3.681	0.032	3.554	0.07733
14,15-Dehydrocrepenynic acid	metab_7767	0.83126	7.664e-06	2.953e-05	5.474	0.01893	5.088	0.04798	5.215	0.09983
Mg(txb2/0:0/0:0)	metab_24075	0.830619	0.002396	0.003584	3.588	0.005171	3.555	0.03649	4.306	0.237
5-Aminopentanal	metab_17412	0.830474	9.94e-08	1.243e-06	5.822	0.03899	5.997	0.04251	5.396	0.04558
11-Hydroxyjasmonic acid	metab_27540	0.830398	1.218e-07	1.434e-06	3.812	0.04753	4.225	0.114	4.699	0.06554
4-oxo-Retinoic acid	metab_6335	0.829786	5.856e-05	0.0001482	3.225	0.08295	3.177	0.2273	3.933	0.1291
Kanokoside C	metab_25931	0.829604	0.01541	0.01958	4.591	0.2765	4.078	0.1487	4.014	0.003613
5-Androstene-3beta,16beta-diol	metab_8060	0.829532	4.603e-06	1.993e-05	3.683	0.0541	4.089	0.1358	4.591	0.1154
Pinolenic acid	metab_10274	0.829135	9.855e-07	6.202e-06	4.744	0.02135	4.285	0.04601	3.964	0.1348
Sulindac	metab_11558	0.828444	0.009421	0.01246	3.005	0.01043	3.095	0.2106	3.922	0.3908
(1,2,3-Trimethyl-2-cyclopropen-1-yl)benzene	metab_5970	0.828081	1.733e-07	1.811e-06	4.148	0.07814	4.167	0.05061	3.449	0.06148
Sweroside	metab_20158	0.82714	5.238e-06	2.2e-05	4.089	0.09494	3.833	0.04976	3.163	0.1052
Rhoifolin	metab_28779	0.826683	0.002158	0.003262	4.336	0.08345	4.195	0.05306	3.411	0.3468
Erinapyrone B	metab_11618	0.826035	0.0001021	0.0002332	2.718	0.05883	2.673	0.04944	3.393	0.1614
Tschimganical A	metab_4472	0.824561	3.025e-07	2.661e-06	4.816	0.07712	4.743	0.06839	4.016	0.07329
Dopamine	metab_14361	0.823476	0.001139	0.001852	3.366	0.07525	3.433	0.06451	4.201	0.272
3-Cyano-L-alanine	metab_32152	0.823401	1.958e-05	6.189e-05	3.877	0.09061	4.133	0.1853	4.823	0.1488
5-Nitro-2-(3-phenylpropylamino)benzoic acid	metab_5067	0.822035	1.298e-06	7.653e-06	4.081	0.1237	3.861	0.0998	3.173	0.06463
Asc-DeltaC8	metab_28436	0.821555	0.007297	0.009884	4.281	0.2415	3.765	0.2054	3.706	0.1321
2-Amino-3-methylbenzoate	metab_21394	0.820891	0.0007037	0.001213	3.73	0.04931	3.386	0.1747	2.751	0.2887
Azelaic acid	metab_28306	0.819933	7.854e-07	5.22e-06	4.258	0.07412	4.594	0.2098	5.196	0.08307
Phenol	metab_444	0.819771	2.144e-07	2.096e-06	4.732	0.03657	4.819	0.05181	4.153	0.05761
Nervosanin A	metab_6339	0.818392	5.243e-06	2.202e-05	3.649	0.1231	3.89	0.1914	4.576	0.07436
1,4-Cyclohexanedione	metab_447	0.818223	1.205e-07	1.422e-06	5.651	0.03536	5.739	0.04444	5.078	0.05465
Piquerol A	metab_15057	0.817275	0.001723	0.002667	4.754	0.1816	4.549	0.213	3.783	0.317
9-OxoODE	metab_11605	0.817116	5.86e-06	2.393e-05	4.596	0.06832	5.048	0.05298	5.195	0.09228
3-Hydroxy-9-hexadecenoylcarnitine	metab_10094	0.816784	5.906e-06	2.407e-05	4.245	0.04462	4.48	0.1767	5.159	0.1087
Abealpha1-3Manalpha	metab_19155	0.815886	0.01304	0.01679	5.305	0.1234	5.626	0.1957	5.174	0.1451
11-Hydroxyoctadeca-6,9,12-trienoic acid	metab_7401	0.815736	7.61e-06	2.937e-05	3.405	0.1351	3.717	0.09325	4.324	0.1064
2-Phenylbutyric acid	metab_4714	0.814688	0.001231	0.001981	2.953	0.09321	3.209	0.1833	2.679	0.09835
4-Hydroxyisoleucine	metab_17400	0.814661	5.448e-07	4.035e-06	6.718	0.04674	6.789	0.04558	6.119	0.07098
Val-Leu-Ala	metab_1600	0.814241	4.772e-05	0.0001257	4.912	0.11	4.457	0.09451	4.326	0.06493
Dinortrixagone	metab_10273	0.813919	4.039e-07	3.253e-06	5.426	0.02376	4.979	0.04024	4.712	0.1198
4-Hydroxy-2,6,6-trimethyl-3-oxo-1,4-cyclohexadiene-1-carboxaldehyde	metab_16628	0.813436	8.73e-05	0.0002051	3.977	0.04299	4.248	0.06618	3.868	0.06875
Benzyl beta-primeveroside	metab_20513	0.812647	3.976e-05	0.0001082	4.248	0.06296	4.499	0.05298	4.05	0.08981
Boschnialactone	metab_2803	0.812576	1.146e-09	7.844e-08	4.183	0.0341	3.866	0.03112	3.3	0.03783
S-Propyl-L-cysteine	metab_6224	0.812175	0.000275	0.0005398	3.065	0.037	3.042	0.09027	3.751	0.1619
Betaenone A	metab_6828	0.812051	1.522e-06	8.624e-06	4.081	0.08309	4.178	0.2057	4.906	0.04212
L-Glutamic Acid	metab_32143	0.811999	4.176e-05	0.0001126	4.449	0.09134	4.498	0.06948	5.217	0.1459
Niazirinin	metab_2936	0.811495	0.001208	0.001948	3.08	0.1057	3.089	0.1122	3.837	0.2515
2-Linoleoyl Glycerol	metab_7835	0.811276	3.104e-10	3.729e-08	4.671	0.03268	4.52	0.02738	3.839	0.0302
(R)-(+)-Patulolide B	metab_22912	0.8108	2.031e-06	1.066e-05	4.479	0.0422	4.89	0.1437	5.318	0.08896
Acacetin	metab_4922	0.810419	0.006402	0.008766	3.151	0.1387	3.674	0.3566	3.611	0.1899
(all-Z)-8,11,14-Heptadecatrienal	metab_25756	0.809896	0.00266	0.003936	5.728	0.1721	5.234	0.1418	5.171	0.2161
1-Deoxy-D-xylulose	metab_18778	0.809519	0.0004037	0.0007506	4.704	0.02895	4.489	0.09252	3.795	0.2499
Glu-Ile	metab_31180	0.808911	0.0001266	0.0002799	3.641	0.03272	3.953	0.06875	3.725	0.05223
4,7,7,11-Tetramethyl-12-oxabicyclo[9.1.0]dodec-4-ene-3,6-diol	metab_26160	0.808557	0.003404	0.00493	3.351	0.06873	3.699	0.1289	3.458	0.09209
6E-Geranylgeraniol-19-oic acid-1-O-methyl ether	metab_7606	0.808034	0.0008007	0.001358	5.363	0.02391	4.949	0.1148	5.076	0.1832
Ala-Pro	metab_747	0.807029	0.0001517	0.0003251	4.403	0.08101	4.865	0.1206	4.957	0.1602
5-(6-Methyl-6-hydroxyheptyl)furan-2(5H)-one	metab_10650	0.806328	4.489e-07	3.493e-06	3.106	0.06824	3.032	0.07375	3.69	0.05629
Trigoneoside XIIb	metab_5841	0.805985	0.0007208	0.001239	4.676	0.2322	4.222	0.281	3.793	0.01337
9,10-eot	metab_5986	0.805938	8.978e-08	1.161e-06	5.744	0.05925	5.708	0.04542	5.018	0.05888
Methyl veratrate	metab_15592	0.805916	5.48e-06	2.276e-05	3.898	0.1063	3.646	0.06947	3.012	0.1067
(5alpha,8beta,9beta)-5,9-Epoxy-3,6-megastigmadien-8-ol	metab_12992	0.805487	1.761e-07	1.83e-06	3.696	0.04147	3.425	0.02725	2.824	0.06967
L-Anticapsin	metab_1200	0.805326	0.0001757	0.0003682	4.512	0.09414	4.058	0.02557	3.838	0.1609
Tridecanoylglycine	metab_11390	0.80507	1.618e-05	5.296e-05	4.053	0.09754	4.044	0.1006	3.34	0.12
Pilosine	metab_14538	0.80484	0.005068	0.007082	2.803	0.2466	3.021	0.09575	3.755	0.3194
Corchorifatty acid A	metab_4993	0.804797	0.0001609	0.0003415	5.554	0.06546	5.815	0.08325	5.403	0.07358
2-Hydroxylinolenic acid	metab_24608	0.804334	9.191e-06	3.413e-05	4.502	0.07074	4.797	0.1497	5.402	0.1276
Halisphingosine A	metab_10578	0.804103	1.17e-05	4.11e-05	5.35	0.0413	5.716	0.04723	5.56	0.138
Isophorone	metab_3500	0.803463	5.121e-08	7.9e-07	3.934	0.02427	3.567	0.02087	3.092	0.1032
2-[[2-(3,5-Dihydroxy-4-isopropyl-phenyl)-2-guanidino-acetyl]amino]acetic acid	metab_20205	0.803062	0.001445	0.002281	5.549	0.03886	5.542	0.07692	4.823	0.2347
Acacetin 7-[apiosyl(1->6)-glucoside]	metab_21034	0.802537	0.0001502	0.0003224	5.058	0.04313	5.007	0.02336	4.307	0.1632
Oleuropein	metab_7748	0.801859	0.007678	0.01035	3.502	0.01044	3.463	0.02481	4.23	0.4097
Homoveratric acid	metab_3289	0.801701	9.918e-06	3.618e-05	3.789	0.05795	3.574	0.0831	2.922	0.135
Estradiol	metab_11992	0.800637	5.464e-06	2.271e-05	4.651	0.04036	4.358	0.07686	3.776	0.1236
D-Pipecolic acid	metab_451	0.799727	4.244e-07	3.356e-06	6.263	0.04657	6.34	0.04347	5.7	0.06521
Geijeren	metab_7590	0.799589	4.433e-06	1.938e-05	3.836	0.01528	3.412	0.06248	3.112	0.09914
Aflatoxin g1	metab_27728	0.799582	2.143e-07	2.096e-06	3.387	0.05694	3.799	0.04069	4.136	0.05744
Soraphen O	metab_11488	0.799552	0.0018	0.002772	4.951	0.04229	5.278	0.1061	5.029	0.1027
Setariol	metab_5284	0.798737	3.498e-08	6.299e-07	4.727	0.02132	4.3	0.06196	4.099	0.03886
4-Pyridoxolactone	metab_19602	0.798462	3.556e-05	9.907e-05	3.433	0.0495	3.238	0.04207	2.575	0.1803
2-phenylpropionic acid	metab_1848	0.798247	0.0004009	0.0007461	3.595	0.1045	3.627	0.1761	2.916	0.1802
6-C-Glucopyranosyl-8-C-arabinopyranosylgenkwanin	metab_21283	0.798235	0.0003726	0.0007009	4.597	0.06742	4.501	0.01197	3.81	0.1615
Mevalonic acid	metab_1178	0.798218	0.01553	0.01973	3.936	0.196	4.252	0.2223	3.76	0.1609
Tuberonic acid	metab_27078	0.797648	2.883e-07	2.577e-06	4.355	0.05451	4.671	0.1444	5.227	0.07044
Isorupestonic acid	metab_13095	0.797061	9.794e-06	3.582e-05	3.867	0.05458	3.719	0.07391	3.046	0.1276
2,2'-(3-methylcyclohexane-1,1-diyl)diacetic acid	metab_23443	0.796945	1.962e-05	6.2e-05	3.468	0.1231	3.445	0.1642	4.138	0.07609
8-Methyl-6-nonenoic acid	metab_8216	0.79682	2.274e-05	6.959e-05	3.918	0.17	3.628	0.08133	3.031	0.1092
Nb-Acetyl-Nb-methyltryptamine	metab_12709	0.796708	2.848e-06	1.377e-05	3.831	0.01044	3.792	0.02482	4.444	0.06834
Glochidionolactone A	metab_30990	0.79636	0.001317	0.002101	3.594	0.08006	3.676	0.06059	2.996	0.228
4-Hydroxyphenylpyruvic Acid	metab_22451	0.795765	0.000998	0.001648	3.245	0.1316	3.143	0.08539	3.816	0.2058
1-Hydroxyacorenone	metab_5885	0.794884	1.671e-07	1.769e-06	3.805	0.03002	3.492	0.07798	2.956	0.0643
Pre-putrebactin	metab_31138	0.794535	0.00102	0.00168	3.775	0.05047	4.051	0.09191	3.694	0.09277
Araloside A	metab_6151	0.793665	1.529e-07	1.671e-06	5.139	0.03123	4.715	0.1358	4.637	0.01337
M-Methylhippuric acid	metab_20298	0.793628	0.0037	0.005318	3.044	0.08853	3.199	0.06825	3.94	0.3903
4-Nitrophenol	metab_28140	0.793435	1.78e-05	5.719e-05	4.419	0.07808	4.106	0.02402	4.294	0.03203
Tetrahydrocortisone	metab_12678	0.792198	0.00195	0.002976	4.268	0.0516	4.716	0.2178	4.673	0.1603
Triacetate	metab_17511	0.791781	1.005e-05	3.654e-05	5.482	0.02452	5.267	0.04084	5.723	0.06611
Geranic acid	metab_13870	0.791576	1.017e-08	2.91e-07	4.408	0.04267	4.393	0.0543	3.733	0.02569
Val-Phe	metab_2473	0.791343	2.143e-05	6.639e-05	5.261	0.1316	4.882	0.08643	4.436	0.1053
Colneleic acid	metab_10544	0.791298	7.705e-07	5.144e-06	3.332	0.03699	3.739	0.08862	4.073	0.07449
Pseudoecgonine	metab_13454	0.789962	8.174e-06	3.106e-05	3.714	0.1441	3.82	0.09053	3.191	0.05483
Colnelenic acid	metab_10040	0.788836	0.001396	0.002212	5.082	0.05616	4.762	0.1028	4.977	0.0628
4-Trimethylammoniobutanoate	metab_1714	0.788317	0.0001334	0.0002922	3.957	0.09445	3.54	0.07193	3.503	0.1017
Bovolide	metab_14392	0.787954	1.521e-06	8.619e-06	4.777	0.05807	4.354	0.08772	4.169	0.06565
Leu-Leu-Ala	metab_15682	0.786949	1.978e-06	1.045e-05	4.512	0.03764	4.388	0.06882	3.733	0.09067
2-o-methyladenosine	metab_16920	0.786697	5.828e-06	2.383e-05	4.417	0.02298	4.726	0.03856	4.544	0.07388
Isoboonein	metab_11908	0.785895	3.036e-07	2.668e-06	4.137	0.07799	4.141	0.05642	3.487	0.05945
DG(2:0/5-iso PGF2VI/0:0)	metab_26093	0.785316	0.002243	0.003378	3.836	0.005171	3.803	0.0365	4.472	0.2068
P-tert-Amylphenol	metab_11996	0.785131	4.732e-07	3.631e-06	4.12	0.06572	4.148	0.07005	3.507	0.02218
1,2,10-Trihydroxydihydro-trans-linalyl oxide 7-O-beta-D-glucopyranoside	metab_29816	0.784988	0.01973	0.02461	5.179	0.2005	4.985	0.2189	4.2	0.5306
Broussonetine N	metab_12383	0.78351	5.36e-05	0.0001381	4.398	0.06004	4.827	0.0951	4.933	0.1385
Mangalkanyl glucoside	metab_5184	0.781527	5.613e-05	0.0001432	4.431	0.1108	4.368	0.2995	3.648	0.1323
Ieodomycin D	metab_2809	0.781329	0.0003	0.0005815	4.233	0.1481	4.01	0.1796	3.356	0.2096
6-Acetyl-1,2,3,4-tetrahydropyridine	metab_19497	0.781131	0.001275	0.002043	4.574	0.09833	4.898	0.07213	4.632	0.144
4-amino-3-hydroxybutyric acid	metab_920	0.780704	7.174e-06	2.81e-05	4.329	0.01275	4.645	0.03881	4.505	0.0594
4-Hydroxy-3-polyprenylbenzoate	metab_7181	0.780499	1.951e-06	1.035e-05	3.831	0.01044	3.792	0.02482	4.417	0.06155
N2-Maltulosylarginine	metab_26284	0.779834	1.831e-05	5.851e-05	4.557	0.005172	4.65	0.1453	5.31	0.09046
Gln-Leu-Phe	metab_14411	0.779585	0.0002041	0.000418	4.188	0.05662	4.306	0.08486	3.707	0.1328
Guanosine 5'-monophosphate	metab_18698	0.779204	0.0002158	0.0004384	4.303	0.1041	4.67	0.08067	5.142	0.2266
1-Methyl-3-(1-methylethyl)-1,2-cyclopentanedicarboxylic acid	metab_23524	0.778873	2.365e-06	1.201e-05	3.04	0.09224	3.392	0.1096	3.848	0.08083
11,12-DiHETrE	metab_10174	0.778585	2.832e-06	1.37e-05	3.664	0.05608	3.594	0.1572	4.227	0.06166
Homocitric acid	metab_17447	0.778172	0.0005589	0.0009951	5.128	0.05335	4.859	0.07292	4.161	0.5201
Salidroside	metab_20411	0.777844	0.000393	0.000734	2.919	0.1416	2.899	0.245	3.602	0.1654
3-ureidopropionic acid	metab_18264	0.777026	3.16e-05	9.021e-05	4.646	0.0687	4.976	0.1534	5.484	0.1444
Cuspidiol	metab_11481	0.776805	7.879e-06	3.018e-05	3.943	0.09343	3.532	0.1063	3.277	0.05131
Lyratol	metab_4231	0.776181	2.31e-06	1.18e-05	3.831	0.05748	3.453	0.09613	3.072	0.09354
Feruloylputrescine	metab_20022	0.775486	0.003967	0.005664	4.123	0.1414	3.729	0.08618	3.756	0.035
Furanogermenone	metab_11514	0.774701	3.173e-08	5.974e-07	4.016	0.041	3.935	0.04835	3.298	0.05099
2-Phenylethyl formate	metab_14889	0.774389	4.269e-07	3.369e-06	3.888	0.04824	3.841	0.1055	3.195	0.06212
L-saccharopine	metab_31708	0.7743	8.494e-05	0.0002006	4.48	0.07224	4.861	0.061	4.827	0.1047
Indole-3-acetic acid	metab_31043	0.773759	0.0001369	0.0002985	3.196	0.06635	3.116	0.09265	3.735	0.1333
1-Monolinolein	metab_9765	0.773464	0.0001073	0.0002431	4.568	0.03953	4.149	0.1024	3.856	0.2008
7-Oxo-11-dodecenoic acid	metab_6265	0.773364	1.322e-05	4.511e-05	4.149	0.06237	4.55	0.04709	4.626	0.09568
Xyloccensin T	metab_9860	0.773299	0.006225	0.008545	4.087	0.2293	3.637	0.1545	3.516	0.01336
CI 4	metab_876	0.773101	0.005185	0.007231	4.451	0.1435	4.521	0.0775	3.843	0.2771
20,21,21-Trifluoro-3-methoxy-19-nor-17alpha-pregna-1,3,5(10),20-tetraen-17-ol	metab_11887	0.772994	1.075e-06	6.63e-06	4.451	0.06819	4.45	0.04473	3.818	0.07255
Vanillin	metab_29090	0.77229	0.0009173	0.00153	2.929	0.02387	3.006	0.0354	3.689	0.2795
(E,E)-11,13-Octadecadien-9-ynoic acid	metab_11606	0.771587	5.039e-06	2.133e-05	4.303	0.05373	4.706	0.04832	4.817	0.09514
Leukoaminochrome	metab_30169	0.770597	0.04363	0.05143	3.714	0.2764	3.206	0.2956	3.254	0.2479
(S)-2-(Hydroxymethyl)glutarate	metab_18607	0.770512	9.886e-07	6.215e-06	4.077	0.04771	3.801	0.0544	3.272	0.09376
Phe-Gly	metab_1349	0.769482	0.0001678	0.0003538	4.139	0.1171	3.712	0.1619	3.59	0.07701
13(S)-HpOTrE	metab_11892	0.767905	7.716e-07	5.149e-06	4.573	0.07484	4.55	0.05147	3.92	0.06936
Gibberellin A24	metab_10698	0.76694	0.0001062	0.000241	4.044	0.07891	3.645	0.09564	3.61	0.1014
Agallochin I	metab_8203	0.766858	7.578e-05	0.0001826	4.558	0.09054	4.163	0.08522	4.106	0.05283
9-Aminononanoic acid	metab_15551	0.765325	0.0001996	0.0004102	2.4	0.07794	2.736	0.2196	3.243	0.189
(10Z,14E,16E)-10,14,16-Octadecatrien-12-ynoic acid	metab_7870	0.764645	2.101e-05	6.535e-05	5.3	0.06303	4.918	0.09965	4.898	0.04647
Codeine	metab_11447	0.764243	1.679e-06	9.253e-06	3.397	0.01044	3.358	0.02481	3.956	0.05751
4-hydroxyphenylglycolic acid	metab_20354	0.764063	3.291e-06	1.539e-05	2.414	0.04161	2.699	0.03173	3.209	0.1266
Cladospolide B	metab_22913	0.763639	3.568e-06	1.637e-05	4.776	0.05396	5.143	0.1298	5.522	0.09131
Kanokoside A	metab_32542	0.762257	0.0001184	0.0002642	3.588	0.1822	3.764	0.1792	4.404	0.1389
Undecanedioic acid	metab_21818	0.761644	4.102e-05	0.0001111	3.283	0.04808	3.537	0.108	4.09	0.1465
Cinnamoside	metab_4249	0.761377	5.376e-05	0.0001385	4.089	0.2222	4.135	0.1023	3.487	0.1058
Trans-cinnamoyl-beta-D-glucoside	metab_3892	0.760571	3.039e-05	8.746e-05	3.563	0.1019	3.963	0.1044	4.213	0.09671
Alpha-Linolenic Acid	metab_24708	0.760458	0.0004967	0.0008985	4.243	0.09901	3.872	0.1224	3.424	0.2738
Prunetin	metab_13427	0.760185	0.0004089	0.0007589	3.059	0.1534	3.47	0.09597	3.731	0.1319
Protoporphyrin IX	metab_24760	0.760043	7.857e-06	3.012e-05	4.146	0.08244	3.722	0.3823	3.339	0.003611
Coniferonic acid	metab_5612	0.759939	0.0105	0.01376	3.902	0.183	4.265	0.07604	4.05	0.1636
L-2-Amino-3-(1-pyrazolyl)propanoic acid	metab_32142	0.758734	0.0003371	0.0006424	3.697	0.1865	3.799	0.2045	4.471	0.1708
3-Ketosphingosine	metab_7362	0.756823	0.000233	0.0004686	4.481	0.04182	4.875	0.1026	4.889	0.1489
17alpha,21-Dihydroxypregnenolone	metab_7518	0.7563	6.317e-06	2.537e-05	4.704	0.07712	4.81	0.2158	5.452	0.09121
Indole-3-Carboxaldehyde	metab_13663	0.756293	1.164e-05	4.093e-05	3.456	0.01568	3.847	0.06206	4.049	0.1065
Chrysophanein	metab_10240	0.756145	0.001301	0.00208	3.639	0.01044	3.6	0.02481	4.221	0.202
20-oxo-leukotriene B4	metab_11393	0.75599	0.003009	0.004407	4.552	0.04584	4.222	0.1226	4.404	0.1207
Gallicynoic acid D	metab_26071	0.755254	0.002227	0.003357	4.937	0.0709	4.585	0.1495	4.718	0.08428
Phenol A	metab_14888	0.75311	2.545e-06	1.265e-05	4.563	0.04874	4.247	0.01697	3.821	0.06416
Nocapyrone F	metab_3150	0.752794	6.225e-06	2.507e-05	4.258	0.07032	3.942	0.0212	3.512	0.06511
3-Hydroxy-L-phenylalanine	metab_16396	0.752263	2.655e-07	2.431e-06	5.076	0.06752	4.825	0.05024	4.31	0.0605
5-Isopropylbicyclo[3.1.0]hexan-2-one	metab_7479	0.751198	3.787e-07	3.12e-06	2.758	0.05688	2.853	0.03259	3.451	0.06047
2,2,6,6-Tetramethyl-4-piperidinone	metab_5797	0.751117	0.03112	0.03755	5.092	0.1499	5.445	0.1749	5.198	0.1463
Ieodomycin B	metab_12761	0.750614	7.026e-06	2.764e-05	5.582	0.04229	5.954	0.05242	5.991	0.09396
Val-Pro-Leu	metab_15422	0.749615	2.139e-05	6.628e-05	5.073	0.1032	4.735	0.0652	4.334	0.1007
Micrandrol D	metab_5413	0.748903	0.00136	0.002162	4.724	0.05947	4.913	0.09345	4.433	0.1407
Cortol	metab_11943	0.748793	9.267e-05	0.0002156	3.741	0.08693	3.773	0.1493	4.401	0.1356
Epinephrine	metab_2080	0.748327	1.682e-05	5.464e-05	4.352	0.05902	4.152	0.05801	3.59	0.1309
Carvone	metab_3148	0.747622	1.876e-07	1.901e-06	3.747	0.06494	3.425	0.03213	3.024	0.04311
Pisumic acid	metab_12739	0.747617	2.355e-07	2.234e-06	4.355	0.0653	4.695	0.05703	5.061	0.04572
Exo-Norbicycloekasantalal	metab_12195	0.74639	1.737e-07	1.813e-06	3.784	0.0446	3.412	0.02634	3.228	0.03547
Ochratoxin B	metab_12261	0.745711	3.433e-05	9.633e-05	4.782	0.01044	4.743	0.02482	5.317	0.09121
3,5-Dimethoxytyramine	metab_1642	0.745571	0.000379	0.0007116	3.644	0.05928	3.534	0.0964	4.088	0.1309
4-Cresol	metab_5363	0.745288	4.848e-07	3.697e-06	3.378	0.03934	3.396	0.05971	2.815	0.05824
Pe(18:2/0:0)	metab_25850	0.745029	0.005389	0.007485	3.48	0.1525	3.911	0.1487	4.491	0.7625
Paeonoside	metab_19918	0.744234	2.003e-05	6.292e-05	4.267	0.0722	3.885	0.1122	3.635	0.1057
Valerophenone	metab_3472	0.74325	1.583e-07	1.709e-06	4.262	0.04698	3.923	0.06147	3.569	0.05688
Cortisol	metab_11338	0.743168	0.0001828	0.0003808	3.297	0.141	3.306	0.1747	3.938	0.1355
Fascicularone A	metab_13094	0.742956	1.719e-06	9.416e-06	4.206	0.05216	4.014	0.06811	3.463	0.08926
Methyl 15-hydroxy-7-labden-17-oate	metab_8106	0.742712	0.0002769	0.0005429	4.135	0.03806	3.741	0.1271	3.477	0.1884
Lys-Phe	metab_16949	0.742178	6.474e-07	4.531e-06	4.933	0.0319	4.697	0.04658	4.187	0.08114
Cuminyl acetate	metab_6237	0.741681	2.814e-06	1.364e-05	3.968	0.09372	4.188	0.1169	4.727	0.07381
Confertifoline	metab_6569	0.741409	7.491e-05	0.000181	4.489	0.09811	4.106	0.07368	3.884	0.1117
Vernopolyanthofuran	metab_12885	0.740721	0.0002727	0.0005357	4.7	0.06875	4.917	0.08345	4.54	0.07071
P-Anisic Acid	metab_30819	0.740194	0.002083	0.003159	3.084	0.1072	3.169	0.04225	3.79	0.2182
(9Z)-3-hydroxydodecenoylcarnitine	metab_11815	0.739899	0.003919	0.0056	4.175	0.04446	4.422	0.09981	4.082	0.1196
Phe-Thr	metab_19701	0.739792	0.001528	0.002396	3.837	0.1045	4.194	0.1076	4.156	0.04857
Itoside L	metab_31168	0.7393	0.004588	0.006468	4.251	0.1226	4.346	0.12	3.74	0.2388
Glycitein	metab_5301	0.73884	0.0662	0.07606	3.364	0.7694	2.804	0.4373	2.44	0.08288
Uridine-5'-Monophosphate	metab_18510	0.738553	6.509e-06	2.597e-05	4.363	0.04749	4.658	0.05028	5.101	0.1268
3-Hydroxysebacic acid	metab_28855	0.738232	0.0005415	0.0009684	2.963	0.1433	3.147	0.1696	3.747	0.2061
Homomethionine	metab_908	0.737332	0.0001703	0.0003584	3.926	0.07036	3.904	0.03314	4.485	0.1289
Gaba	metab_17558	0.737037	0.0009671	0.001602	4.774	0.06582	4.502	0.07218	4.76	0.1162
Dehydrocarvacrol	metab_3718	0.737003	8.117e-07	5.361e-06	4.228	0.01199	3.859	0.03185	3.637	0.1174
Seneciphylline	metab_6424	0.736956	0.001266	0.002031	3.665	0.01044	3.626	0.02482	4.214	0.1897
(E)-Lyratic acid	metab_3266	0.736316	0.0001981	0.0004076	4.089	0.1914	3.875	0.2532	3.286	0.09158
Gorlic acid	metab_7601	0.735529	1.749e-07	1.82e-06	4.312	0.02008	4.006	0.04456	3.608	0.05767
Kuwanon D	metab_20495	0.734713	0.0003282	0.0006279	4.282	0.08757	4.086	0.07044	4.511	0.1058
Sedanonic acid lactone	metab_12762	0.734657	8.47e-06	3.193e-05	4.88	0.03147	5.245	0.0624	5.331	0.08641
2-Phenylethyl beta-primeveroside	metab_21101	0.733169	0.0002993	0.0005803	4.514	0.08201	4.635	0.09843	4.107	0.1225
Choline Phosphate	metab_17569	0.732092	0.0001085	0.0002453	4.734	0.1318	4.966	0.06712	5.486	0.1289
N-(2-methyl-4-oxooxetan-3-yl)acetamide	metab_31690	0.731136	1.502e-05	4.979e-05	4.174	0.06652	4.541	0.1274	4.807	0.09739
Swainsonine	metab_14916	0.730145	0.001362	0.002165	4.469	0.1663	4.697	0.1255	4.276	0.0824
Phenylpyruvic acid	metab_29398	0.729894	0.0007768	0.001323	3.546	0.1179	3.767	0.1109	3.38	0.05472
Xanthoxic acid	metab_5063	0.729288	9.448e-05	0.0002191	4.212	0.05075	3.885	0.07807	3.94	0.07033
13-Hydroxycapsidiol	metab_6076	0.728269	1.014e-05	3.678e-05	3.907	0.1096	3.607	0.06395	3.194	0.0784
Aldosterone	metab_7539	0.727608	9.678e-06	3.552e-05	3.712	0.06875	4.078	0.1304	4.321	0.08277
5-O-Methylembelin	metab_26037	0.726981	0.002738	0.004042	4.64	0.08138	4.404	0.1044	4.749	0.1009
2-methylserine	metab_17288	0.726787	0.0001008	0.0002308	4.771	0.05336	4.96	0.1368	4.537	0.03338
Beta-Hydroxypropiovanillone	metab_2195	0.726717	3.13e-05	8.953e-05	3.997	0.05041	4.074	0.06243	3.542	0.09404
Ketoisophorone	metab_9647	0.725815	0.1049	0.1173	3.307	0.1115	3.64	0.2675	3.309	0.1807
Ginsenoyne D	metab_24048	0.72516	0.004246	0.006027	3.973	0.08052	4.275	0.1054	4.087	0.1122
Linalool 3,6-oxide primeveroside	metab_28883	0.724475	1.39e-05	4.691e-05	3.987	0.2663	3.952	0.04846	3.337	0.08437
3-carboxy-4-methyl-5-propyl-2-furanpropanoic acid	metab_20948	0.724379	0.001238	0.00199	3.109	0.1898	3.514	0.2153	3.745	0.1153
Caulolactone B	metab_5978	0.724116	1.405e-08	3.593e-07	4.412	0.04287	4.402	0.03481	3.849	0.03428
Terrecyclol	metab_11806	0.723817	4.625e-06	1.999e-05	4.392	0.1068	4.097	0.06391	3.69	0.06385
Capsiate	metab_26054	0.723688	0.0008635	0.001452	3.892	0.0855	3.542	0.1149	3.581	0.09363
(E,E)-Piperlonguminine	metab_11347	0.723328	0.0002367	0.0004748	3.265	0.01044	3.226	0.02481	3.774	0.1239
Monacolin J acid	metab_7537	0.722759	7.34e-06	2.859e-05	4.257	0.05823	4.605	0.1323	4.903	0.08733
Mulberrofuran W	metab_25951	0.720173	0.01139	0.01483	4.49	1.182	4.513	0.3806	5.469	0.3275
O-Arachidonoyl Ethanolamine	metab_8037	0.720135	0.06099	0.07041	4.502	0.1342	4.571	0.2954	3.87	0.4506
2-keto valeric acid	metab_18989	0.71943	5.04e-05	0.0001313	3.783	0.08978	3.507	0.04966	3.075	0.1141
4-indolecarbaldehyde	metab_4567	0.719253	0.001945	0.002969	3.249	0.01986	3.232	0.05251	3.801	0.1822
16-B1-phytoprostane	metab_24023	0.719068	0.002177	0.003289	4.14	0.08593	4.472	0.1229	4.385	0.08412
Enicoflavine	metab_13895	0.718994	8.229e-06	3.121e-05	3.797	0.09812	3.449	0.04722	3.222	0.0304
9,10-Dihydroxystearate	metab_25885	0.718248	0.00036	0.0006803	3.661	0.06943	3.987	0.08056	3.93	0.08762
Torvoside D	metab_10863	0.717945	0.02604	0.03183	4.118	0.1881	4.382	0.2503	3.962	0.01337
L-Threonine	metab_17578	0.717612	1.336e-05	4.55e-05	4.509	0.04694	4.526	0.03215	5.077	0.09138
3,4-Epoxy-6-methylcyclohexylmethyl-3,4-epoxy-6-methylcyclo-hexanecarboxylate	metab_12033	0.717001	0.02738	0.03332	3.816	0.09906	3.499	0.1677	3.77	0.1919
Siphonodin	metab_1385	0.716794	0.0003998	0.0007445	3.847	0.08382	4.148	0.02607	4.075	0.04092
(S)-Oleuropeic acid	metab_22599	0.716439	0.0006654	0.001155	3.952	0.1135	4.3	0.4344	4.789	0.2183
(S)-Isosclerone	metab_13714	0.715084	1.375e-06	7.99e-06	3.917	0.1129	3.843	0.06491	3.289	0.04573
4-aminobenzoic acid	metab_3571	0.714575	0.0001961	0.0004042	2.86	0.0383	3.256	0.2492	3.412	0.1169
O-Xylene	metab_3499	0.713794	1.877e-07	1.901e-06	4.315	0.01871	4.116	0.03227	3.631	0.05971
L-2-amino-8-oxodecanoate	metab_15228	0.713146	9.736e-05	0.0002244	3.678	0.06114	4.005	0.06033	3.981	0.08938
Ile-Gln	metab_1295	0.713122	0.0002605	0.0005158	4.911	0.05958	5.104	0.06071	4.731	0.09234
4-Isopropyl-3-cyclohexene-1-carboxylic acid	metab_28610	0.712945	1.912e-06	1.021e-05	3.272	0.04886	3.455	0.1171	3.966	0.0761
Ile-Asn	metab_1254	0.712928	9.159e-05	0.0002136	4.577	0.04915	4.772	0.0495	4.423	0.07608
(+)-Prosopinine	metab_11112	0.712781	9.541e-06	3.513e-05	3.353	0.04668	3.683	0.0548	3.983	0.1256
Lys-Val-Leu	metab_16346	0.712186	6.442e-05	0.0001603	4.073	0.09748	4.277	0.06232	3.935	0.03193
(10E,12E)-9,14-Dioxo-10,12-octadecadienoic acid	metab_6633	0.711781	0.006316	0.008659	4.088	0.06482	4.367	0.1146	4.201	0.03997
Niaziminin	metab_809	0.71093	3.947e-06	1.765e-05	4.184	0.0448	4.307	0.03063	4.835	0.0827
4-ethynylaniline	metab_11727	0.710256	0.01353	0.01737	3.207	0.0219	3.267	0.04231	3.922	0.4518
Glu-Ile-Val	metab_2559	0.706565	0.0002827	0.0005524	4.167	0.112	4.196	0.05443	3.652	0.132
Indican	metab_11384	0.705556	0.00183	0.002812	3.233	0.01044	3.194	0.02481	3.737	0.1902
Estrone glucuronide	metab_28988	0.704214	8.716e-06	3.269e-05	4.528	0.02342	4.437	0.03246	4.912	0.06941
Mesaconic acid	metab_31881	0.703231	0.0002229	0.0004511	5.588	0.06171	5.607	0.07319	5.069	0.1345
5-(Methoxymethyl)-1H-pyrrole-2-carbaldehyde	metab_19995	0.70308	2.741e-07	2.478e-06	4.207	0.05335	4.178	0.02442	3.652	0.04589
Panaxjapyne C	metab_10725	0.703007	6.91e-05	0.0001697	3.425	0.09006	3.777	0.1198	3.967	0.09485
3-Oxo-2-(2-entenyl)cyclopentaneoctanoic acid	metab_9855	0.702037	2.626e-06	1.295e-05	4.29	0.0713	4.589	0.08162	4.929	0.06866
Floionolic acid	metab_5993	0.701859	1.802e-07	1.854e-06	5.23	0.02292	5.065	0.05698	4.575	0.05004
Alantolactone	metab_12388	0.699999	0.0005993	0.001056	3.996	0.06377	4.074	0.09163	3.563	0.136
Furodysinin hydroperoxide	metab_6266	0.698849	1.692e-05	5.49e-05	4.096	0.05203	4.055	0.2464	4.615	0.07349
Asp-Phe	metab_1828	0.698804	0.00113	0.001839	4.059	0.06746	4.294	0.06823	4.079	0.04737
Luteolin 7-galactoside	metab_21529	0.698643	0.002037	0.003096	4.153	0.1779	3.933	0.1917	3.402	0.2358
1,2-Dihydroheudelotinol	metab_6369	0.698489	2.536e-05	7.584e-05	4.474	0.03837	4.48	0.04742	3.959	0.09573
Phe-Pro	metab_2635	0.697982	5.31e-07	3.96e-06	5.202	0.04863	5.056	0.1	4.553	0.05862
(3E,12Z)-Laurediol	metab_11106	0.696057	8.659e-05	0.0002037	4.198	0.06627	3.871	0.101	3.838	0.0264
Pantetheine	metab_20488	0.695891	0.0005232	0.0009396	4.089	0.09257	3.929	0.07123	4.352	0.1127
Jasmonic acid	metab_22660	0.695575	2.531e-05	7.571e-05	5.128	0.08632	5.441	0.05046	5.724	0.07977
Calystegin A3	metab_4294	0.695184	3.62e-05	0.0001005	3.542	0.01849	3.673	0.05628	4.178	0.1051
Glutarylcarnitine	metab_30292	0.694636	0.002661	0.003937	3.778	0.101	4.044	0.04734	3.816	0.1394
Fa(18:4+2o)	metab_26396	0.694575	0.004309	0.006107	4.038	0.04782	4.325	0.1238	4.181	0.08978
D-Lysopine	metab_31215	0.694278	0.0002784	0.0005455	4.451	0.0599	4.675	0.04893	4.449	0.06215
Gibberellin A53	metab_6381	0.693912	0.003836	0.005493	4.509	0.0479	4.776	0.09777	4.585	0.1102
N-formylanthranilic acid	metab_28972	0.693897	4.209e-05	0.0001133	2.808	0.03525	3.071	0.1045	3.47	0.1164
Aeglin	metab_6249	0.693777	0.003156	0.004604	3.955	0.01044	3.916	0.02482	4.453	0.2154
(-)-Jasmonoyl-L-isoleucine	metab_11297	0.693704	0.01167	0.01516	2.843	0.2521	3.034	0.1619	3.612	0.3176
Oryzalide B	metab_7536	0.693089	1.681e-05	5.463e-05	3.999	0.0698	4.313	0.1271	4.617	0.09398
L-Glutamic gamma-semialdehyde	metab_18652	0.692572	0.0002749	0.0005397	4.38	0.07714	4.702	0.07538	4.708	0.07984
Pseudolaroside A	metab_31466	0.692455	0.000707	0.001218	4.472	0.05537	4.746	0.0676	4.567	0.1367
9-Peroxy-5,6E-dehydro-6,7-dihydrogeranyl acetate	metab_22661	0.692447	4.233e-05	0.0001138	5.198	0.08565	5.517	0.04798	5.77	0.08321
Nor-9-carboxy-delta9-thc	metab_9735	0.689848	1.123e-05	3.984e-05	3.999	0.1074	4.148	0.1168	4.648	0.05579
Chenopodienolone	metab_11615	0.689445	2.063e-07	2.039e-06	4.076	0.03946	3.962	0.05154	3.466	0.05432
Biochanin A 7-(6-methylmalonylglucoside)	metab_21625	0.687781	0.005583	0.007733	4.158	0.2896	3.782	0.344	3.437	0.003612
Tuberatolide A	metab_11251	0.686996	0.005178	0.007221	3.73	0.07343	3.948	0.1134	3.651	0.07261
2,5-Diaziridinyl-3,6-bis(2-hydroxyethylamino)-1,4-benzoquinone	metab_21019	0.685991	9.98e-05	0.0002289	3.179	0.1076	3.444	0.07545	3.83	0.1177
16beta,17beta-Dihydroxy-16-methylestr-4-en-3-one	metab_10202	0.685771	0.001744	0.002696	4.458	0.0666	4.276	0.0962	4.643	0.09943
Pimobendan	metab_8222	0.685132	4.063e-07	3.267e-06	4.616	0.2306	4.736	0.03453	4.248	0.01337
2alpha,9beta-Dihydroxy-3beta,8beta-oxido-1(15)-trinervitene	metab_9883	0.685093	9.991e-06	3.638e-05	3.245	0.1063	3.546	0.0569	3.831	0.03935
Naringenin	metab_28735	0.685038	0.07523	0.08582	3.354	0.2078	3.639	0.2439	3.257	0.1847
2-Isopropylphenol	metab_4467	0.683283	0.001082	0.001771	3.873	0.02269	4.127	0.07358	3.971	0.09506
Cinncassiol C2	metab_6204	0.68171	0.0001219	0.000271	3.323	0.01044	3.284	0.02481	3.765	0.09519
9-Oxononanoic acid	metab_11608	0.681437	9.601e-06	3.531e-05	3.825	0.02946	4.146	0.05469	4.288	0.09291
Val-Ile-Glu	metab_1553	0.680855	1.403e-05	4.721e-05	4.136	0.0729	4.202	0.1012	3.725	0.05168
L-Carnitine	metab_768	0.680409	9.225e-05	0.0002149	4.64	0.1033	4.753	0.1033	4.305	0.05314
Ile-Gly-Phe	metab_3963	0.678531	2.089e-05	6.505e-05	4.186	0.1109	4.02	0.02034	3.559	0.0659
(4S,6S)-3,4,5,6-Tetrahydro-4-hydroxy-6-methyl-2H-pyran-2-one	metab_16599	0.678334	4.905e-06	2.09e-05	4.664	0.0754	4.752	0.04586	4.306	0.05723
Linalool (8-hydroxydihydro-)	metab_11136	0.678035	0.004123	0.005866	4.872	0.2006	4.494	0.2642	4.315	0.01337
Ieodomycin A	metab_5135	0.676986	1.1e-05	3.926e-05	3.777	0.01917	4.089	0.04863	4.179	0.08733
Flemingin C	metab_15149	0.676918	8.128e-06	3.093e-05	4.42	0.06009	4.34	0.04798	4.79	0.06532
Zeatin riboside	metab_2181	0.676752	0.0002238	0.0004526	4.287	0.06399	4.574	0.05654	4.535	0.06476
(R)-2-Aminoheptanoic acid	metab_13692	0.676431	4.921e-05	0.0001288	3.587	0.06921	3.264	0.09453	3.146	0.07735
Sterculynic acid	metab_9684	0.675416	4.734e-06	2.035e-05	4.979	0.04727	4.662	0.1146	4.471	0.06259
Phaseolic acid	metab_27611	0.674883	0.0004391	0.0008069	4.271	0.09537	4.127	0.08114	4.537	0.09845
3,4-Bis(methoxycarbonyl)benzoic acid	metab_21758	0.674756	0.03042	0.03676	3.52	0.1529	3.478	0.259	2.855	0.3847
Licoricone	metab_23949	0.674747	0.0003301	0.0006311	3.527	0.1073	3.561	0.138	4.087	0.1386
(S)-2,2,3-Trimethyl-3-(4-methylphenyl)cyclopentanone	metab_6675	0.674501	1.18e-06	7.117e-06	3.432	0.05354	3.486	0.0671	3.025	0.03251
Urocanic Acid	metab_31880	0.674105	0.007583	0.01023	3.474	0.1921	3.627	0.1617	4.175	0.2833
(2E,4E)-2,7-Dimethyl-2,4-octadienedioic acid	metab_2870	0.673824	4.663e-05	0.0001233	4.267	0.07019	4.091	0.02033	3.649	0.08158
Alpha-pinene oxide	metab_13540	0.673502	6.566e-06	2.615e-05	4.075	0.02592	3.972	0.037	3.494	0.08636
Dicranenone A	metab_12776	0.672429	4.936e-05	0.0001292	4.443	0.1416	4.323	0.07655	3.83	0.09434
(2S)-2-{[1-(R)-Carboxyethyl]amino}pentanoate	metab_973	0.671276	5.307e-05	0.000137	4.432	0.06941	4.462	0.04732	3.984	0.09426
Capsidiol	metab_1809	0.671229	2.29e-05	6.997e-05	4.804	0.1022	4.825	0.08521	4.336	0.07247
Fa(18:2+3o)	metab_26732	0.670423	2.8e-05	8.206e-05	6.067	0.07367	6.115	0.07267	5.645	0.08017
Albocycline	metab_26259	0.669995	0.0003948	0.0007369	4.383	0.06887	4.262	0.1432	4.7	0.08214
D-xylulose 5-phosphate	metab_31893	0.669017	0.001262	0.002025	3.633	0.06578	3.786	0.07548	4.279	0.2308
Uridine	metab_31825	0.668642	4.46e-05	0.000119	5.324	0.03897	5.56	0.03447	5.443	0.05547
N1-acetylspermidine	metab_17666	0.668467	0.008827	0.01174	5.078	0.1519	4.72	0.1373	4.683	0.1822
2,3-Dinor-TXB1	metab_6490	0.667968	2.808e-05	8.223e-05	3.751	0.05283	4.01	0.1322	4.368	0.1019
Corrin	metab_24252	0.667378	0.005007	0.007007	4.337	0.06491	4.129	0.09962	4.396	0.0712
Trans-Pentadec-10-en-6,8-diynoic acid	metab_4989	0.667342	0.0006247	0.001094	4.216	0.05171	4.374	0.08035	4.019	0.08013
Gly-Gly-Ile	metab_31193	0.667153	0.001148	0.001864	4.286	0.06779	4.504	0.06041	4.3	0.06289
Kobifuranone A	metab_4160	0.666352	1.552e-05	5.117e-05	4.661	0.1119	4.414	0.08187	4.053	0.04913
Andrographolide	metab_5196	0.665771	0.01617	0.02046	4.145	0.04626	4.348	0.1201	4.026	0.1269
4-hydroxy-benzoate	metab_30428	0.66494	5.098e-05	0.0001324	3.868	0.05683	4.182	0.1062	4.35	0.09389
Xanthoxyline	metab_20149	0.662461	0.0002422	0.0004842	3.476	0.09622	3.211	0.04212	2.888	0.1103
L-Homotyrosine	metab_16245	0.660165	8.365e-06	3.161e-05	4.539	0.05825	4.25	0.05235	4.027	0.0734
L-Asparagine	metab_288	0.657487	0.001297	0.002074	4.608	0.08188	4.845	0.1482	5.258	0.2165
Capillanol	metab_12743	0.657049	2.415e-05	7.298e-05	4.29	0.03461	4.582	0.05607	4.627	0.08056
Cephalosporin C	metab_10655	0.656531	0.007128	0.009676	4.079	0.01044	4.04	0.02482	4.544	0.2563
Oculatol	metab_13302	0.656261	0.002776	0.004092	3.928	0.02209	3.932	0.06296	3.45	0.1662
Cucurbic acid	metab_10428	0.655395	1.248e-05	4.316e-05	3.852	0.0806	3.584	0.138	3.276	0.03796
Octadeca-6,8,10,12-tetraenoic acid	metab_8015	0.65437	8.169e-06	3.105e-05	4.645	0.06272	4.839	0.08796	5.24	0.08361
15(S)-Fluprostenol	metab_22796	0.654203	0.02455	0.03013	4.035	0.1043	4.014	0.1665	3.457	0.3257
7a-Epialexaflorine	metab_18606	0.652831	0.002514	0.003742	4.116	0.07763	4.016	0.1502	3.514	0.2124
2-isopropylmalic acid	metab_20079	0.652323	0.02314	0.02853	4.03	0.1224	3.756	0.1162	3.931	0.128
Eucalyptol	metab_10189	0.652241	0.001364	0.002167	3.434	0.1212	3.739	0.07767	3.978	0.1609
Melophlin M	metab_7380	0.651759	0.008969	0.01191	3.746	0.1754	4.062	0.04262	4.292	0.1671
Graecunin E	metab_12584	0.651679	1.052e-05	3.789e-05	6.088	0.01563	5.921	0.07344	5.509	0.0714
3-(2-Hydroxyphenyl)propanoic acid	metab_13897	0.651341	0.003552	0.005125	3.398	0.05023	3.509	0.04142	4.022	0.311
Ile-Gln-Leu	metab_14791	0.650539	0.0001151	0.0002581	4.133	0.09105	3.954	0.02387	3.548	0.08559
Gliocladic acid	metab_12859	0.650323	0.0005351	0.0009588	3.702	0.06232	3.664	0.1116	4.129	0.12
7alpha-Hydroxytestosterone	metab_9737	0.65016	0.01119	0.01459	4.547	0.07264	4.35	0.1362	4.651	0.0796
Genipinic acid	metab_1774	0.649707	0.0005422	0.0009696	4.304	0.06069	4.117	0.04851	3.686	0.2123
3alpha-Hydroxyoreadone	metab_4317	0.649052	0.0001268	0.0002804	3.881	0.1278	3.627	0.1426	3.283	0.08753
Quercetin 3-O-glucosyl-rutinoside	metab_19667	0.648582	0.0004391	0.0008068	4.946	0.1309	4.626	0.2681	4.366	0.003613
Val-Tyr	metab_1297	0.646929	0.0003661	0.0006903	4.688	0.05672	4.764	0.07664	4.338	0.104
IPA imine	metab_17007	0.64612	0.0003094	0.0005964	4.416	0.09947	4.321	0.1151	3.849	0.1378
Umbelliferone	metab_4028	0.6452	1.137e-05	4.022e-05	2.767	0.06728	3.019	0.07215	3.316	0.07829
Guanosine	metab_18692	0.644548	0.03554	0.04245	5.088	0.1381	4.813	0.1099	4.928	0.05869
Neocarthamin	metab_22714	0.644469	0.02644	0.03226	2.402	0.1563	2.963	0.9984	3.13	0.3994
Diethylphosphoric acid	metab_13195	0.644366	0.0002156	0.000438	2.974	0.0644	2.714	0.02414	2.728	0.03178
Phe-Asn	metab_1624	0.644328	0.0002178	0.000442	4.203	0.1076	4.326	0.08175	3.939	0.07377
Methyldopa anhydrous	metab_2270	0.644282	4.19e-06	1.852e-05	3.96	0.08364	3.782	0.06514	3.388	0.05811
(Z)-10-Hydroxy-8-decene-4,6-diynoic acid	metab_2547	0.644197	0.02806	0.03409	3.921	0.1792	4.249	0.1363	4.233	0.1218
Cyclointegrin	metab_26724	0.643908	0.0001984	0.0004081	4.314	0.06238	4.316	0.08002	3.858	0.1125
Cis,cis-muconic acid	metab_489	0.64266	0.0001479	0.0003184	5.202	0.04532	4.995	0.05205	4.607	0.181
Hynapene A	metab_24036	0.642644	7.837e-05	0.0001877	4.256	0.06301	4.256	0.1193	4.717	0.09081
(Indol-3-yl)acetamide	metab_17008	0.642477	0.0002769	0.0005429	4.115	0.1214	4.051	0.1157	3.576	0.1228
Albocycline M-7	metab_5502	0.641313	0.003316	0.004814	4.79	0.07308	4.936	0.09353	4.57	0.1216
Z-gamma-Atlantone	metab_9629	0.640896	5.484e-05	0.0001406	4.455	0.1008	4.185	0.1888	3.878	0.07144
(2E)-9-hydroxynon-2-enoic acid	metab_5972	0.640029	8.495e-07	5.554e-06	4.34	0.0605	4.209	0.06507	3.791	0.04772
Koparin 2'-methyl ether	metab_6388	0.639463	0.08543	0.09668	3.528	1.022	3.232	0.6944	2.523	0.2779
Swertiamarin	metab_20539	0.638357	0.0006335	0.001107	4.554	0.104	4.827	0.1139	5.116	0.1565
Vanillic acid	metab_19226	0.6383	1.276e-07	1.483e-06	4.071	0.01641	4.326	0.02455	4.337	0.02867
Apiosylglucosyl 4-hydroxybenzoate	metab_31158	0.637992	0.0003571	0.0006752	5.287	0.08931	5.579	0.0772	5.668	0.0782
Alpha-Bisabolol oxide A	metab_1957	0.637981	0.03045	0.03678	4.037	0.285	4.043	0.1193	4.604	0.3225
(-)-Hydroxydihydrobovolide	metab_11479	0.63681	3.386e-08	6.207e-07	4.042	0.02698	3.884	0.03265	3.498	0.03832
6''-Acetylapiin	metab_4022	0.635781	0.007437	0.01006	4.13	0.3144	3.85	0.3298	3.442	0.01336
4alpha-Hydroxy-18-norgrindelic acid	metab_7956	0.63565	5.094e-05	0.0001323	3.882	0.04997	4.122	0.1182	4.438	0.1025
Aspartame	metab_1860	0.632581	0.0006652	0.001155	4.02	0.03812	4.255	0.07209	4.167	0.06336
Citramalic Acid	metab_18522	0.63209	0.0002692	0.00053	4.519	0.04325	4.469	0.05179	4.025	0.1274
9-N-hydroxy-L-tryptophan	metab_31561	0.631887	0.002057	0.003124	3.846	0.099	3.863	0.1334	3.396	0.1579
3-Oxo-2-(2Z-Pentenyl)cyclopentyl propionic acid	metab_6641	0.631792	1.961e-05	6.195e-05	3.911	0.04114	3.72	0.1262	3.347	0.08507
Thr-Leu	metab_19314	0.630802	0.001505	0.002364	4.055	0.0629	4.251	0.05755	4.068	0.05579
Leu-Ala-Gly	metab_31169	0.630546	0.0004929	0.0008926	4.295	0.07661	4.463	0.06321	4.193	0.05695
4-hydroxy-6-methylpyran-2-one	metab_15362	0.630418	0.0002418	0.0004836	4.631	0.04622	4.828	0.02412	4.632	0.09988
2-Pyrrolidinone	metab_17580	0.63016	0.001099	0.001794	4.805	0.05628	4.624	0.05966	4.846	0.0621
(1S-cis)-4-[2,2-Dimethyl-3-(4-methyl-3-furanyl)cyclopropyl]-2-butanone	metab_11107	0.630013	1.897e-05	6.028e-05	3.948	0.07506	3.685	0.08179	3.466	0.02866
[8]-Gingerol	metab_10201	0.629765	0.0004863	0.0008823	4.171	0.05459	4.211	0.1549	4.673	0.1275
N6,N6,N6-Trimethyl-L-lysine	metab_17622	0.627943	1.369e-05	4.637e-05	4.953	0.0376	4.877	0.04934	5.258	0.05659
Gly-Ile	metab_13921	0.626665	3.956e-06	1.768e-05	3.589	0.0727	3.362	0.03703	3.071	0.04682
(s)-atpa	metab_1252	0.626506	0.0004337	0.0007987	4.377	0.04546	4.527	0.05421	4.239	0.07224
Cnidilide	metab_10841	0.625999	0.001156	0.001876	3.307	0.129	3.509	0.04605	3.872	0.1292
Ser-Leu	metab_16789	0.623081	0.001074	0.001761	4.252	0.06379	4.419	0.04917	4.151	0.09422
2,3-Dimethyl-3-hydroxyglutaric acid	metab_17312	0.622807	0.0003087	0.0005954	4.644	0.06112	4.448	0.05781	4.085	0.1625
3beta-Hydroxy-4beta-methyl-5alpha-cholest-7-ene-4alpha-carbaldehyde	metab_9187	0.621321	0.2988	0.3168	3.797	1.265	4.365	0.1707	4.014	0.4731
Dihydrokaempferol	metab_22068	0.620546	0.001559	0.002439	3.797	0.1093	3.635	0.209	3.199	0.1854
Ifosfamide	metab_17699	0.619001	5.867e-05	0.0001485	5.547	0.09635	5.61	0.07633	5.211	0.06251
Pro-Ile	metab_17387	0.618804	5.261e-05	0.000136	5.491	0.03991	5.723	0.02135	5.667	0.0786
Nigerloxin	metab_4055	0.618147	0.000978	0.001618	4.509	0.1286	4.329	0.16	3.926	0.159
Eupomatenoid 3	metab_15154	0.617953	3.515e-05	9.819e-05	4.629	0.0546	4.534	0.02847	4.884	0.06198
4-Isopropyl-2-methylphenol	metab_4107	0.617842	0.000536	0.0009602	3.683	0.1077	3.41	0.0536	3.311	0.04395
Norsecoswartzianin	metab_12480	0.617676	0.0001062	0.000241	4.364	0.08971	4.317	0.06927	3.889	0.09773
Dihydroxy-valerate	metab_18622	0.617518	0.01395	0.01787	4.688	0.05944	4.338	0.2312	4.146	0.3465
Pro-Pro	metab_17215	0.617433	0.002821	0.004155	4.717	0.06465	4.853	0.05603	4.509	0.1417
Adenosine monophosphate	metab_477	0.616991	0.005067	0.007081	5.396	0.07815	5.192	0.06832	5.38	0.08832
2,3-dilinolenoyl-sn-glycerol	metab_8573	0.616419	0.006711	0.009157	4.578	0.4443	4.569	0.178	4.007	0.2043
L-malic acid	metab_32038	0.616347	0.0008783	0.001473	6.383	0.07662	6.36	0.09666	5.922	0.1401
MG(5-iso PGF2VI/0:0/0:0)	metab_12537	0.616206	0.04071	0.0482	4.146	0.05276	4.348	0.1328	4.075	0.1492
5-Hydroxytryptophan	metab_17005	0.616179	0.0001579	0.0003359	4.444	0.08198	4.352	0.1055	3.929	0.1125
N6-Acetyl-5S-hydroxy-L-lysine	metab_17216	0.61489	0.0004069	0.0007556	4.246	0.06704	4.385	0.05217	4.086	0.07585
L-(+)-Arginine	metab_17570	0.614569	0.009781	0.01289	4.895	0.09079	4.705	0.07005	5.022	0.2071
3-hydroxyanthranilic acid	metab_771	0.61445	1.468e-05	4.891e-05	4.542	0.0931	4.457	0.048	4.049	0.06607
Leu-Phe	metab_14737	0.61429	0.0004743	0.0008627	4.738	0.05181	4.895	0.03833	4.637	0.08381
4-Hydroxy-2-methylacetophenone	metab_15277	0.613234	3.934e-05	0.0001073	4.026	0.02976	3.946	0.05644	3.542	0.08736
14,15,-Bisnor-8(17)-labdene-16,19-dioic acid	metab_6885	0.612931	0.00196	0.002991	4.834	0.06632	4.692	0.1354	5.022	0.06414
Hippolide G	metab_10035	0.61288	0.0001454	0.0003139	4.566	0.05952	4.422	0.1231	4.029	0.1155
5-Hydroxy-3'-methoxyflavone	metab_13141	0.612303	0.0324	0.03897	3.639	0.1061	4.001	0.3276	3.979	0.2248
Acrasin	metab_18535	0.611954	0.0001203	0.0002678	4.829	0.05105	4.76	0.02759	5.13	0.08015
4-Hydroxy-3-methoxy-2,10-bisaboladien-9-one	metab_26464	0.611732	9.633e-05	0.0002226	4.282	0.07475	4.514	0.1281	4.806	0.1026
1,4-Ipomeadiol	metab_4880	0.611465	3.393e-06	1.574e-05	3.947	0.04337	3.977	0.06709	3.586	0.04469
His-Phe	metab_877	0.611177	0.0003567	0.0006747	4.376	0.07029	4.522	0.05339	4.245	0.06472
4-O-beta-D-Glucopyranosylfagomine	metab_475	0.610182	0.001649	0.002565	4.889	0.07967	4.865	0.06742	4.434	0.1543
4-Methylbenzoic Acid	metab_29379	0.609615	0.0178	0.02237	3.704	0.2365	3.959	0.2255	4.344	0.2819
2,3-Dihydroxybenzoic acid	metab_21054	0.607913	0.05358	0.06232	3.849	0.09644	4.088	0.1408	3.95	0.04926
Subamolide C	metab_10038	0.607891	0.0003074	0.0005932	4.476	0.03061	4.364	0.01766	3.955	0.188
Oryzalide A	metab_7710	0.607717	0.0001648	0.0003485	3.608	0.07345	3.8	0.1477	4.15	0.1167
L-Epicatechol	metab_20463	0.607174	0.07395	0.08443	1.683	0.1997	1.408	0.0787	1.485	0.01765
(E)-endo-beta-bergamotenoic acid	metab_7274	0.606865	0.00018	0.0003758	4.479	0.1061	4.223	0.06794	4.048	0.02947
Tropine	metab_13398	0.605867	0.03236	0.03893	3.729	0.0956	3.975	0.1284	3.833	0.1128
1alpha-Hydroxyisoondetianone	metab_11643	0.605112	0.0007988	0.001355	4.478	0.07348	4.736	0.05237	4.754	0.0935
(+/-)-6-Hydroxy-3-oxo-alpha-ionol	metab_24030	0.598391	0.0006275	0.001098	4.129	0.06872	3.89	0.1364	3.622	0.1452
Cinmethylin	metab_10623	0.597736	9.272e-05	0.0002157	5.297	0.08446	5.052	0.05255	4.896	0.01666
Sulfametrole	metab_31126	0.596397	1.994e-05	6.272e-05	4.298	0.0595	4.532	0.07392	4.743	0.06777
3-Hydroxybenzoic Acid	metab_31468	0.596386	0.0002544	0.000505	4.179	0.03739	4.388	0.04416	4.298	0.08334
Ibufenac	metab_4588	0.596303	0.02509	0.03075	4.276	0.1731	4.561	0.06948	4.608	0.1085
Methyl eugenol	metab_8199	0.595007	3.619e-05	0.0001004	3.219	0.08914	3.323	0.1209	3.709	0.06131
Parthenolide	metab_12325	0.593798	0.0001422	0.0003083	4.372	0.08357	4.248	0.09488	3.873	0.1042
(1alpha,4beta,5beta)-4-Hydroxy-7(11),10(14)-guaiadien-8-one	metab_11736	0.593382	1.628e-05	5.325e-05	4.277	0.08473	4.215	0.06736	3.827	0.06091
Benzofuran	metab_620	0.592577	3.757e-05	0.0001035	4.065	0.0398	3.853	0.05103	3.594	0.1025
Lys-Leu	metab_31711	0.591639	0.001387	0.0022	3.935	0.04307	4.087	0.0581	3.864	0.06191
3-O-Methyl-L-DOPA	metab_16702	0.58967	1.421e-05	4.77e-05	4.619	0.0575	4.516	0.05284	4.153	0.07142
3-Dehydrosphinganine	metab_17854	0.588631	0.05084	0.05933	4.777	0.1312	5.027	0.1259	4.88	0.143
D-ribonolactone	metab_18710	0.587233	0.0001413	0.0003068	4.566	0.05623	4.335	0.05805	4.118	0.1168
N(6)-methyl-AMP	metab_740	0.587117	0.007935	0.01066	5.031	0.07626	4.755	0.1482	4.765	0.1435
DL-p-Hydroxyphenyllactic acid	metab_30779	0.586698	0.0003343	0.0006379	2.624	0.06273	2.764	0.123	3.126	0.124
Gluconic acid	metab_32103	0.586633	0.004294	0.006087	5.233	0.1369	5.451	0.168	5.78	0.1994
Monacolin L acid	metab_8135	0.585061	6.811e-05	0.0001678	4.452	0.08976	4.555	0.1427	4.937	0.07282
6-Acetamido-3-aminohexanoate	metab_1366	0.582178	7.011e-05	0.0001716	4.39	0.045	4.389	0.06882	4.017	0.07644
9-F1-phytoprostane	metab_23695	0.581334	0.0001027	0.0002344	5.721	0.04607	5.732	0.07782	5.362	0.07725
Lactapiperanol D	metab_6867	0.579527	0.006952	0.009459	4.072	0.06167	3.93	0.1377	4.218	0.06924
D-Galactose 6-phosphate	metab_32023	0.579198	6.108e-05	0.0001534	4.429	0.05779	4.65	0.06037	4.854	0.08441
Hanalpinol	metab_7344	0.575467	0.0008067	0.001367	3.7	0.08383	3.793	0.107	3.464	0.06618
Luvangetin	metab_27168	0.574659	0.6887	0.7011	2.079	0.4816	2.533	0.9854	2.157	0.3377
Leu-Thr-Ala	metab_16022	0.574327	3.709e-05	0.0001025	4.042	0.08926	3.9	0.1009	3.572	0.04868
2-aminooctadecane-1,3-diol	metab_10237	0.574056	0.01215	0.01573	4.106	0.1343	4.001	0.09073	3.6	0.2254
Eseramine	metab_21662	0.573897	0.08212	0.09317	3.342	0.2141	3.64	0.09891	3.602	0.1998
Ile-Ile	metab_29760	0.573834	0.0001523	0.0003261	3.962	0.09014	3.936	0.07098	4.299	0.07605
3-Methoxyestra-2,5(10)-dien-17beta-ol	metab_7926	0.57369	0.005118	0.007145	4.815	0.06362	4.586	0.1286	4.647	0.05213
Val-Leu-Asp	metab_31007	0.573678	0.0003509	0.0006654	3.91	0.1039	3.682	0.0918	3.494	0.02159
Val-Leu	metab_1954	0.573504	0.0004564	0.000834	5.162	0.07277	5.238	0.06765	4.908	0.08126
L-Tyrosine	metab_17234	0.57269	5.871e-06	2.397e-05	5.492	0.02732	5.3	0.02859	5.056	0.08031
L-Histidine	metab_290	0.572162	0.007156	0.00971	3.941	0.1407	4.015	0.1466	4.429	0.1972
N-Acetyl-L-Glutamic Acid	metab_31794	0.570904	1.576e-05	5.182e-05	4.418	0.05501	4.198	0.08965	4.01	0.05466
Isopentyl beta-D-glucoside	metab_5871	0.570266	2.288e-05	6.992e-05	3.433	0.03784	3.553	0.06359	3.881	0.07569
12-opda	metab_7266	0.569766	0.001916	0.002931	5.013	0.05047	4.817	0.06153	4.877	0.02819
Lamoxirene	metab_12402	0.569698	3.114e-05	8.915e-05	4.168	0.04401	4.37	0.09001	4.604	0.07495
Thymol	metab_9678	0.568328	0.0001804	0.0003765	3.549	0.1137	3.603	0.119	3.979	0.06188
Coproporphyrin I	metab_9875	0.567849	0.0003817	0.000716	4.992	0.116	4.821	0.1518	4.513	0.01337
Ascr#19	metab_22783	0.567716	0.0005322	0.0009542	5.568	0.07585	5.811	0.1094	5.888	0.06912
Ala-Phe	metab_16082	0.566969	0.0005899	0.001042	4.253	0.04721	4.446	0.03663	4.345	0.09712
Dihydroartemisinin	metab_13818	0.565776	0.00103	0.001695	4.67	0.2168	4.692	0.07127	4.291	0.1118
6-hydroxy-2-aminopurine	metab_425	0.564401	6.042e-06	2.45e-05	5.421	0.03939	5.639	0.04341	5.764	0.04668
Dimethoxane	metab_28356	0.563923	5.987e-05	0.000151	4.247	0.08422	4.174	0.1235	3.816	0.03614
(+)-Quinolactacin A2	metab_6423	0.563627	0.001701	0.002636	3.822	0.1379	3.933	0.06511	3.617	0.09568
4-Hydroxybenzaldehyde	metab_17239	0.56316	3.96e-05	0.0001079	4.358	0.03697	4.161	0.05327	3.938	0.08758
(R)-2-Hydroxyglutarate	metab_18396	0.56272	0.0003737	0.0007027	4.197	0.08027	4.151	0.07046	3.789	0.1029
2-Hydroxy-3-phenylpropenoate	metab_17235	0.561623	3.793e-05	0.0001043	5.223	0.03329	5.035	0.04483	4.797	0.09469
Leu-Val-Ser	metab_15268	0.560935	0.0003479	0.0006602	3.793	0.1144	3.887	0.05512	3.578	0.07023
Corchorifatty acid F	metab_26446	0.56088	0.002433	0.003634	5.202	0.1111	5.165	0.1148	5.535	0.1186
Dhelwangin	metab_28926	0.559291	0.01815	0.02279	4.262	0.07424	4.416	0.07928	4.138	0.1755
Asp-Ile	metab_1426	0.558798	0.009001	0.01195	4.531	0.04445	4.668	0.0743	4.427	0.09895
Ectocarpene	metab_12892	0.558698	2.967e-05	8.588e-05	3.9	0.05561	3.903	0.06932	3.56	0.05816
Phyllantidine	metab_2138	0.557314	0.02563	0.03137	3.943	0.05309	4.151	0.1124	4.014	0.1293
Ile-Phe	metab_3389	0.556966	0.01762	0.02216	4.604	0.08494	4.387	0.09593	4.464	0.09139
1,2-Naphthoquinone	metab_14865	0.556425	8.18e-05	0.0001943	3.561	0.0505	3.347	0.04878	3.192	0.0826
N-(3-Oxohexanoyl)homoserine Lactone	metab_30696	0.555236	0.003002	0.004398	4.769	0.07864	4.779	0.1071	4.413	0.1333
Val-Val-Leu	metab_14765	0.553417	4e-05	0.0001088	4.27	0.07024	4.082	0.05258	3.862	0.05826
1-18:3-lysoPC	metab_10221	0.55234	0.07082	0.08103	3.707	0.1165	3.692	0.1992	4.131	0.3096
3-Hydroxyhexobarbital	metab_1598	0.551323	0.000189	0.000392	4.55	0.04741	4.586	0.0718	4.261	0.07037
Ethyl dihydrogen phosphate	metab_13196	0.550929	0.0001857	0.0003857	2.959	0.05177	2.74	0.05565	2.653	0.07994
Suberic acid	metab_29173	0.550095	8.57e-05	0.000202	3.712	0.08252	3.857	0.09886	4.15	0.07274
Dehydrocostus Lactone	metab_6297	0.548675	0.0005798	0.001027	3.85	0.07701	3.637	0.03419	3.516	0.06428
Isoferulic acid	metab_1082	0.548541	1.591e-05	5.222e-05	4.396	0.06382	4.558	0.1545	4.84	0.03661
Alpha-Carboxy-delta-nonalactone	metab_14080	0.54716	1.965e-07	1.965e-06	4.697	0.03301	4.648	0.04049	4.328	0.02784
Thr-Leu-Ile	metab_14505	0.54655	7.933e-05	0.0001894	3.892	0.1132	3.766	0.04565	3.464	0.06138
2-Phenylacetamide	metab_622	0.546537	3.325e-05	9.383e-05	5.073	0.03504	4.898	0.04407	4.669	0.08308
Ps(22:5(7z,10z,13z,16z,19z)/lte4)	metab_26735	0.546518	0.04588	0.05392	4.457	0.367	4.632	0.2531	4.249	0.003613
4-Sulfobenzoate	metab_19873	0.54265	0.004177	0.005937	4.173	0.05546	3.933	0.1162	3.757	0.2162
Ganoderic acid J	metab_26174	0.541236	0.0008214	0.00139	4.301	0.005172	4.424	0.1001	4.726	0.112
Bendiocarb	metab_2028	0.540977	5.383e-08	8.14e-07	3.551	0.04102	3.584	0.01586	3.896	0.02099
1-methylguanine	metab_604	0.540403	9.113e-05	0.0002127	4.615	0.05167	4.536	0.04188	4.806	0.05236
Icosatrienoic acid	metab_9672	0.538604	0.0006038	0.001063	4.655	0.06449	4.867	0.06229	5.005	0.1086
Santene	metab_13769	0.536855	1.192e-06	7.176e-06	3.764	0.02834	3.577	0.03474	3.419	0.03935
Cytarabine	metab_437	0.535354	0.0005618	0.0009995	3.808	0.1136	3.997	0.05532	4.2	0.06794
5,6,7,8-Tetrahydro-2-naphthol	metab_12745	0.534592	0.0002342	0.0004705	3.995	0.01809	4.186	0.04574	4.17	0.07879
Cis-5-Hydroxypipecolic acid	metab_17553	0.534083	5.704e-06	2.347e-05	4.045	0.03929	4.094	0.09677	4.412	0.04403
L-Isoleucine	metab_786	0.532473	1.106e-05	3.94e-05	5.951	0.01997	5.814	0.04475	5.562	0.05806
Trigonelline	metab_307	0.530095	2.419e-05	7.305e-05	6.887	0.03654	6.727	0.03015	6.508	0.06941
Semilepidinoside A	metab_13888	0.529183	0.0004188	0.0007749	4.054	0.1124	3.876	0.07225	3.658	0.06521
1,2-Benzoquinone	metab_305	0.528867	0.0007477	0.001279	4.331	0.09295	4.463	0.03166	4.271	0.05288
Vanilpyruvic acid	metab_29450	0.528698	2.434e-06	1.226e-05	3.919	0.01399	4.024	0.05126	4.299	0.03901
(Z)-3-Oxo-2-(2-pentenyl)-1-cyclopenteneacetic acid	metab_13033	0.528577	0.0002499	0.0004975	3.936	0.05199	4.159	0.2862	4.39	0.09873
2-Hydroxyhexanoic acid	metab_29535	0.528308	1.368e-05	4.635e-05	3.298	0.05778	3.259	0.07765	2.948	0.03424
Dehydrocurdione	metab_6785	0.528213	0.001881	0.002881	3.676	0.04721	3.881	0.1742	4.093	0.1378
Rumphellolide C	metab_7253	0.527355	0.000113	0.000254	4.134	0.09877	4.051	0.08784	3.745	0.03662
Triethyl phosphate	metab_4679	0.526887	0.0001206	0.0002684	3.278	0.05363	3.087	0.03447	3.036	0.02395
Trehalose	metab_18388	0.522702	0.08988	0.1014	4.638	0.08616	4.799	0.1435	4.574	0.1249
Elaeokanine C	metab_5569	0.522691	0.015	0.0191	4.405	0.07031	4.55	0.07516	4.383	0.06064
Val-Met	metab_1202	0.52242	0.004318	0.006118	4.186	0.2536	4.223	0.1497	3.851	0.06658
6-pentyl-2h-pyran-2-one	metab_5132	0.520534	0.0001808	0.0003771	3.774	0.01507	3.96	0.04203	3.958	0.07756
Palutropone	metab_5453	0.517367	0.00535	0.007435	3.422	0.1544	3.211	0.06118	3.087	0.06032
(+)-Neomethynolide	metab_26310	0.517143	0.006547	0.008951	4.135	0.03576	3.949	0.1302	4.029	0.04288
Gallic acid hexoside	metab_19570	0.516777	0.3306	0.3488	2.596	0.06703	2.576	0.141	3.063	0.6208
Pyridoxal	metab_851	0.516624	0.04029	0.04774	4.917	0.2479	4.671	0.1159	4.553	0.08381
Onchidal	metab_11102	0.516524	5.847e-05	0.000148	4.513	0.01269	4.325	0.1242	4.164	0.05613
Ala-Ile	metab_31104	0.515515	0.001088	0.00178	4.488	0.05457	4.6	0.04805	4.408	0.04954
Nicotinate riboside	metab_438	0.514687	0.000507	0.0009144	5.3	0.02904	5.18	0.02999	5.336	0.05807
2-Aminophenol	metab_20201	0.514453	0.02148	0.02662	2.803	0.03304	2.821	0.03495	3.155	0.2017
H disaccharide	metab_18695	0.513531	0.003651	0.005254	4.192	0.04983	4.242	0.1633	4.575	0.1376
N-Glycyl-L-isoleucine	metab_31085	0.512923	0.001973	0.003007	4.201	0.05155	4.302	0.05956	4.085	0.06061
Lys-Ile	metab_17146	0.512247	0.006821	0.009294	5.187	0.05173	5.258	0.05189	4.983	0.1202
Etherolenic acid	metab_6169	0.511322	0.00498	0.006973	5.364	0.0476	5.423	0.07482	5.145	0.1007
Benzamide	metab_833	0.509404	3.714e-07	3.077e-06	4.03	0.02339	4.028	0.03075	4.302	0.02655
Piperidine	metab_17075	0.508632	4.367e-05	0.0001168	5.701	0.01872	5.59	0.04574	5.342	0.06508
Methyl haplodesertoate	metab_9624	0.508068	0.002838	0.004178	5.262	0.07192	5.184	0.1794	5.482	0.06552
(-)-Salsolinol	metab_2135	0.507443	0.0004602	0.0008397	4.311	0.07653	4.129	0.03461	4.017	0.04651
Sphingosine	metab_10381	0.506533	0.01618	0.02048	4.391	0.06572	4.529	0.0588	4.297	0.1748
Piperidione	metab_3212	0.505729	0.35	0.3683	4.466	0.231	4.683	0.3661	4.383	0.196
4-t-Butylbenzoic acid	metab_4158	0.503376	0.0008341	0.001409	3.979	0.07352	3.789	0.07817	3.678	0.07422
Aglatomin A	metab_9661	0.503242	0.0008053	0.001365	4.642	0.08671	4.573	0.0313	4.291	0.08291
Foliasalacioside D	metab_28419	0.502467	0.0728	0.08317	3.886	0.1593	4.075	0.07048	3.85	0.2434
Coronaric acid	metab_25822	0.502437	0.0004012	0.0007466	4.952	0.09969	5.09	0.152	5.345	0.05276
Traumatin	metab_21883	0.501385	0.01195	0.01549	3.709	0.1404	3.517	0.1233	3.314	0.1569
9,12-octadecadiynoic acid	metab_7155	0.497438	0.0008767	0.001471	4.955	0.09367	4.963	0.0174	4.68	0.07506
Ile-Tyr	metab_16154	0.496391	0.0002363	0.0004742	4.721	0.1521	4.725	0.06714	4.423	0.05106
4-Propylphenol	metab_3572	0.495445	8.58e-05	0.0002022	4.244	0.03997	4.073	0.06445	3.946	0.06166
12,13-trans-Epoxy-9-oxo-10E,15Z-octadecadienoic acid	metab_25978	0.495016	0.009001	0.01195	4.423	0.08465	4.367	0.1063	4.65	0.1099
1-O-Feruloyl-beta-D-glucose	metab_16424	0.494819	0.002256	0.003396	5.069	0.05746	5.044	0.03636	5.318	0.09658
Rishitinol	metab_7343	0.494671	0.0002788	0.0005461	4.215	0.06432	4.251	0.097	3.981	0.03653
3-Ethyltoluene	metab_6952	0.494572	2.979e-05	8.61e-05	3.586	0.06382	3.587	0.05186	3.316	0.03859
Caffeoyl quinic acid	metab_20027	0.493941	0.01396	0.01789	2.718	0.07699	2.948	0.1961	2.983	0.1317
1-Methyladenosine	metab_1040	0.493443	0.000309	0.0005958	4.578	0.03022	4.746	0.0404	4.737	0.07197
Leu-Ala	metab_16512	0.49291	0.000201	0.0004126	4.427	0.07876	4.456	0.05504	4.189	0.05481
Pantothenic Acid	metab_16540	0.49226	0.002554	0.003798	5.472	0.09007	5.644	0.04441	5.794	0.08505
Methyl 5-(1,2-dihydroxypropyl)-2-pyridinecarboxylate	metab_1878	0.492008	0.0003808	0.0007146	4.109	0.05686	4.083	0.07428	3.803	0.07746
N-Methyl-1-deoxynojirimycin	metab_18711	0.491868	0.1135	0.1264	4.485	0.1682	4.655	0.139	4.436	0.1523
3-(1-Hydroxymethyl-1-propenyl)pentanedioic acid	metab_29932	0.490698	4.631e-05	0.0001226	3.813	0.01753	3.936	0.06299	4.149	0.05702
Chaetoglocin D	metab_1318	0.48992	0.03698	0.04406	4.614	0.0754	4.762	0.07851	4.625	0.08182
Leu-Pro	metab_1772	0.488467	0.003653	0.005256	5.358	0.0947	5.341	0.06817	5.05	0.1137
Androst-5-ene-3beta,17beta,19-triol	metab_7927	0.488332	0.01313	0.0169	5.013	0.06946	4.92	0.139	5.169	0.07611
7,2'-dihydroxy-4',5'-methylenedioxyisoflav-3-ene	metab_12645	0.48774	0.02688	0.03276	3.793	0.2013	3.563	0.2214	3.433	0.07574
2,6-Dimethyldeca-2,4,6,8-tetraenedial	metab_13035	0.487578	0.001417	0.002242	3.652	0.06802	3.884	0.3601	4.073	0.1231
Pyrophosphate	metab_18397	0.487276	0.03034	0.03666	4.227	0.2039	4.382	0.1952	4.67	0.2052
Palmitic Acid	metab_24535	0.485772	0.004347	0.006153	3.669	0.06821	3.813	0.04516	4.034	0.1598
Ginsenoyne J	metab_25866	0.483938	0.01752	0.02204	5.214	0.09769	5.006	0.1284	4.967	0.1211
Synephrine	metab_1874	0.483485	0.000627	0.001097	3.38	0.02554	3.597	0.0571	3.686	0.237
1-Acetoxy-2-hydroxy-16-heptadecyn-4-one	metab_10621	0.482679	0.0001733	0.0003638	4.982	0.05359	4.816	0.04926	4.744	0.02587
Pro-Leu	metab_17500	0.480633	0.01417	0.01812	4.682	0.09761	4.871	0.1033	4.89	0.05509
Guanine	metab_17155	0.479337	0.000458	0.0008366	5.644	0.08295	5.545	0.04278	5.726	0.03246
(Z)-3-Hexenyl beta-D-glucopyranoside	metab_14250	0.479316	0.0317	0.0382	3.258	0.08084	3.321	0.08855	3.627	0.221
L-Methionine	metab_17399	0.478296	0.1783	0.1939	4.772	0.2246	4.55	0.1002	4.542	0.06907
Cytosine	metab_17541	0.476427	0.0001022	0.0002334	4.392	0.07354	4.511	0.04296	4.715	0.04889
L-Noradrenaline	metab_1346	0.475092	0.000965	0.001599	4.527	0.05424	4.74	0.04626	4.805	0.2252
3,4-Dihydroxybenzaldehyde	metab_22347	0.474992	0.003353	0.004864	3.869	0.07844	4.042	0.08829	4.18	0.1126
Ile-Leu	metab_29952	0.473167	0.008588	0.01145	4.303	0.08124	4.483	0.07149	4.513	0.08246
Ile-Val-Ile	metab_14006	0.473116	0.003375	0.004891	4.23	0.08702	4.214	0.06055	3.941	0.1048
Isoguanosine	metab_17144	0.470394	0.0899	0.1014	5.164	0.1194	4.962	0.1765	5.008	0.05521
Juvenile hormone III	metab_7987	0.468757	0.0004718	0.0008587	4.035	0.0784	4.131	0.1413	4.38	0.07289
(+)-Gallocatechin	metab_30600	0.468664	0.3792	0.3976	1.792	0.2005	1.536	0.3261	1.672	0.2331
Trans-2-Octenal	metab_29472	0.46844	0.02487	0.0305	2.302	0.1899	2.546	0.3543	2.691	0.1339
Corchorifatty acid B	metab_10587	0.468414	0.01747	0.02198	4.778	0.06921	4.672	0.1018	4.858	0.04259
Trans-2-Methyl-5-isopropylhexa-2,5-dienoic acid	metab_9969	0.468065	0.009245	0.01224	3.599	0.08932	3.682	0.06176	3.939	0.1421
Lys-Ile-Ile	metab_15579	0.467286	0.006129	0.008421	4.228	0.1469	4.068	0.06376	3.9	0.08084
Isopropylmaleic acid	metab_19966	0.466929	0.0005871	0.001038	3.153	0.07542	3.191	0.06299	3.446	0.07408
1beta-methylcarbapenem	metab_16711	0.466666	0.003351	0.004861	4.221	0.04194	4.102	0.03256	4.176	0.02521
Halaminol C	metab_8223	0.466106	0.01799	0.0226	3.971	0.06813	4.069	0.03976	3.856	0.136
Tuliposide B	metab_12882	0.465959	7.084e-05	0.000173	4.481	0.0228	4.338	0.0405	4.337	0.03036
Damnacanthal	metab_6139	0.465589	0.7382	0.749	3.694	0.3432	3.38	0.8407	3.728	0.4861
3,4-Dihydroxystyrene	metab_20036	0.465145	0.03621	0.0432	3.273	0.105	3.173	0.1332	3.405	0.0915
Behenic acid	metab_17904	0.463711	0.2663	0.284	4.632	0.2105	4.803	0.3525	4.523	0.1052
Albocycline M-1	metab_11221	0.462729	0.006111	0.008397	4.494	0.07934	4.674	0.1116	4.72	0.075
Sclareol	metab_9376	0.462608	0.0001499	0.0003219	4.697	0.05921	4.68	0.0763	4.432	0.04917
LysoPE(18:2w6/0:0)	metab_7864	0.46228	0.01522	0.01936	3.831	0.1077	4.113	0.1153	4.294	0.6253
Grangolide	metab_4592	0.462257	0.07382	0.08428	4.304	0.1895	4.508	0.09738	4.582	0.1084
N6-Acetyl-L-lysine	metab_17171	0.461705	0.001137	0.00185	4.657	0.0717	4.621	0.0526	4.371	0.08318
12-Aminododecanoic acid	metab_9813	0.461564	0.01463	0.01867	3.299	0.09449	3.475	0.04911	3.542	0.1064
L-Phenylalanine	metab_1069	0.461492	0.0002022	0.0004147	5.951	0.05194	5.822	0.05873	5.651	0.06522
Allopregnanolone	metab_4596	0.460192	0.4319	0.45	2.058	0.3803	2.274	0.8691	1.835	0.2492
(3S)-3-hydroxycyclocitral	metab_26581	0.459847	0.01715	0.02161	3.887	0.1137	4.075	0.1209	4.14	0.09008
13-Hydroxy-13-(3-isocyano-3-methyloxiran-2-yl)tridecanoic acid	metab_12477	0.459594	0.01174	0.01524	3.623	0.117	3.472	0.2885	3.209	0.1766
Lucuminoside	metab_3776	0.459381	0.006932	0.009436	4.706	0.03697	4.586	0.04527	4.739	0.1144
2-linoleoyllysophosphatidylcholine	metab_9997	0.457394	0.1975	0.2137	4.198	0.1318	4.203	0.1537	4.558	0.366
Ser-Phe	metab_19499	0.456868	0.005058	0.00707	4.01	0.06987	4.099	0.07163	3.917	0.04311
2-Polyprenyl-3-methyl-6-methoxy-1,4-benzoquinone	metab_6202	0.456234	0.003761	0.005395	4.658	0.06453	4.645	0.06413	4.392	0.1017
N-Methylpelletierine	metab_8155	0.454407	0.01509	0.01921	3.485	0.05168	3.635	0.06901	3.584	0.07923
Uracil	metab_569	0.453364	0.001416	0.002241	5.007	0.03774	5.141	0.02848	5.078	0.07711
Tyramine	metab_1065	0.453214	0.0003566	0.0006746	6.008	0.05515	5.877	0.0632	5.72	0.06745
Phe-Glu	metab_16675	0.451823	0.02313	0.02851	4.203	0.07061	4.266	0.1016	4.03	0.1071
Tyr-Leu	metab_15545	0.451456	0.0002621	0.0005184	4.383	0.1019	4.294	0.03746	4.081	0.05092
12s-hht	metab_26506	0.450551	0.002515	0.003744	4.732	0.05316	4.89	0.1105	5.019	0.1027
3-Isopropylcatechol	metab_14656	0.448612	0.2604	0.2781	3.681	0.1241	3.826	0.2962	3.569	0.1497
Sonchifolin	metab_24814	0.448345	0.007658	0.01032	4.602	0.0521	4.765	0.07152	4.963	0.2713
4-Hydroxycinnamyl aldehyde	metab_16794	0.447166	0.0005517	0.0009841	4.683	0.05807	4.556	0.0606	4.398	0.07096
Alpha-Linolenoyl Ethanolamide	metab_9751	0.446941	0.01364	0.01751	3.903	0.06005	4.083	0.0883	4.091	0.1439
Pimelic acid	metab_30060	0.445503	0.001709	0.002648	3.283	0.06923	3.36	0.06145	3.579	0.09029
Blumealactone C	metab_13278	0.444284	0.02418	0.02971	3.901	0.2024	3.978	0.1124	4.253	0.1509
1-(5-Phosphoribosyl)imidazole-4-acetate	metab_18697	0.443626	0.0593	0.06856	4.309	0.05661	4.236	0.1537	4.479	0.1237
Nicotinic acid	metab_17424	0.443309	3.842e-05	0.0001053	5.596	0.03301	5.531	0.0198	5.691	0.02762
Malonylglycitin	metab_12229	0.443094	0.07722	0.08794	4.25	0.2413	4.33	0.3018	4.013	0.07631
Phenylacetylglutamine	metab_15988	0.441879	0.2342	0.2514	3.425	0.1634	3.286	0.08559	3.707	0.7994
(-)-Aphanorphine	metab_15971	0.440391	0.01028	0.0135	3.253	0.08547	3.362	0.04358	3.225	0.05936
(-)-cis-9,10-Epoxystearic acid	metab_9738	0.439448	0.01834	0.02301	3.898	0.08115	4.063	0.07758	4.084	0.09526
5'-deoxy-5'-methylthioadenosine	metab_1702	0.439348	0.003753	0.005385	4.809	0.1161	4.953	0.1067	5.101	0.0487
2-Methylglutaric Acid	metab_19496	0.437297	0.007968	0.0107	3.238	0.06633	3.402	0.06288	3.451	0.1163
Octadeca-8,10,12-triynoic acid	metab_7481	0.435971	0.005362	0.007449	4.523	0.04298	4.569	0.1081	4.807	0.1119
Oleanolic acid	metab_10659	0.434933	0.0001896	0.0003931	3.933	0.01044	4.075	0.0312	4.188	0.1188
Fa(18:3+2o)	metab_11395	0.434847	0.04939	0.05775	4.712	0.1	4.631	0.1076	4.85	0.116
Cycluron	metab_6080	0.432885	0.0144	0.01839	4.491	0.01827	4.572	0.04735	4.422	0.06492
3-methylcatechol	metab_16797	0.43137	0.0001678	0.0003538	3.931	0.04627	3.804	0.05218	3.687	0.04735
7-Deoxonarchinol A	metab_3884	0.431151	0.1408	0.1551	4.596	0.1709	4.768	0.03615	4.703	0.1091
Ile-Val	metab_19874	0.430369	0.04322	0.05099	4.53	0.07425	4.648	0.0622	4.528	0.07861
Allantoic Acid	metab_18302	0.430182	0.02448	0.03006	4.376	0.04967	4.267	0.05349	4.424	0.1267
3-Methyleneoxindole	metab_16142	0.429483	0.0956	0.1075	4.42	0.09187	4.576	0.097	4.507	0.1059
Thr-Phe	metab_1775	0.429002	0.09966	0.1118	4.426	0.1084	4.576	0.07164	4.511	0.07756
2'-Aminoacetophenone	metab_18604	0.428668	0.0002551	0.0005062	4.377	0.0576	4.275	0.08436	4.102	0.05355
3-Hydroxy-3-methylglutarate	metab_31641	0.42798	0.005726	0.00791	5.144	0.09773	4.985	0.15	4.867	0.0806
(3b,6b,8a,12a)-8,12-Epoxy-7(11)-eremophilene-6,8,12-trimethoxy-3-ol	metab_11099	0.427945	9.192e-05	0.0002143	4.004	0.02549	3.878	0.1141	3.736	0.05012
4-Mercaptobutyl glucosinolate	metab_31783	0.426152	0.0009605	0.001593	4.436	0.05134	4.564	0.06803	4.69	0.07305
Anethole	metab_12747	0.423553	0.006314	0.008655	3.867	0.02269	3.974	0.04132	3.88	0.07311
Caffeine	metab_2310	0.423112	0.02747	0.03342	3.53	0.02392	3.711	0.1793	3.722	0.1234
D-Cathine	metab_3210	0.421775	0.5748	0.5906	3.535	0.2091	3.749	0.3621	3.588	0.141
Pratenol A	metab_5282	0.421059	0.2725	0.2902	3.082	0.2401	3.4	0.6804	3.432	0.3863
Pumiliotoxin 251D	metab_8166	0.420702	0.05358	0.06232	3.624	0.07288	3.711	0.07678	3.53	0.1111
3-Isochromanone	metab_15932	0.420624	0.05688	0.06594	3.919	0.1011	3.755	0.08236	3.755	0.1172
Leu-Ile	metab_14989	0.419336	0.00529	0.00736	4.8	0.08857	4.681	0.09519	4.518	0.09516
N-Methylethanolamine phosphate	metab_8730	0.41736	0.3129	0.331	3.892	0.198	3.608	0.5086	3.632	0.338
Durupcoside A	metab_11960	0.414304	0.001401	0.00222	5.567	0.08694	5.482	0.1198	5.292	0.01337
3,4'-Dihydroxypropiophenone	metab_1925	0.412197	0.01941	0.02425	4.077	0.1216	3.95	0.103	3.789	0.1182
Stigmatellin Y	metab_8350	0.409108	0.165	0.1803	5.924	0.06672	5.984	0.06978	5.723	0.2846
Compactin diol lactone	metab_26249	0.40905	0.005998	0.008255	3.946	0.07569	4.094	0.1143	4.159	0.06309
4,5-(methanoxyethano)isolongifol-4-ene	metab_10307	0.408978	0.04272	0.05045	5.019	0.1048	5.143	0.06288	5.315	0.1779
Gamma-Glutamyl-beta-aminopropiononitrile	metab_17305	0.407635	0.03532	0.04222	4.886	0.05885	4.979	0.04731	4.819	0.1289
Cynaratriol	metab_4240	0.404804	0.02961	0.03584	4.318	0.1445	4.441	0.09032	4.606	0.1191
(8Z,11Z,14Z)-icosatrien-1-ol	metab_8638	0.403889	0.01077	0.01408	5.151	0.08964	5.383	0.07368	5.194	0.5913
Spiramilactone B	metab_7794	0.403183	0.03388	0.04063	4.044	0.09865	4.102	0.1292	3.894	0.08445
3-Trehalosamine	metab_849	0.402878	0.01514	0.01928	4.666	0.07905	4.804	0.06114	4.869	0.08799
Linalool 3,7-oxide beta-primeveroside	metab_28706	0.401288	0.01335	0.01716	4.204	0.2553	4.229	0.1071	3.967	0.09467
Alpha-Cyperol	metab_9625	0.399827	0.1189	0.1322	4.893	0.06577	4.795	0.1709	4.973	0.072
Palmitoleoyl ethanolamide	metab_8133	0.397873	0.01643	0.02077	5.144	0.05489	5.276	0.06074	5.271	0.08211
(1(10)E,4a,5E)-1(10),5-Germacradiene-12-acetoxy-4,11-diol	metab_22766	0.39743	0.000894	0.001495	4.517	0.03373	4.6	0.1276	4.777	0.07134
4,5-Dihydrovomifoliol	metab_30172	0.396857	0.00203	0.003087	3.615	0.128	3.685	0.06509	3.873	0.05172
1-(2-Furanyl)-1-propanone	metab_2663	0.396579	0.003774	0.005411	3.236	0.03723	3.348	0.06901	3.475	0.1008
2E,4Z-Octadienal	metab_15526	0.395667	0.006082	0.008361	3.728	0.1085	3.632	0.2221	3.423	0.0914
Violet-leaf aldehyde	metab_5128	0.394649	0.01041	0.01366	3.838	0.005696	3.93	0.03986	3.85	0.06218
12S,13S-Epoxy-9S-hydroxy-10E,15Z-octadecadienoic acid	metab_24260	0.39369	0.04072	0.04822	4.739	0.02639	4.67	0.1017	4.829	0.06158
Lyratal	metab_7803	0.393123	0.03785	0.04504	3.687	0.09135	3.65	0.06425	3.852	0.1179
(2R,3S)-2,7-dihydroxy-4'-methoxyisoflavanone	metab_4298	0.391206	0.007491	0.01012	4.202	0.05409	4.133	0.1928	3.919	0.1147
Smardaesidin G	metab_9530	0.391054	0.1789	0.1945	4.696	0.06999	4.764	0.07117	4.517	0.2976
Rapanone	metab_10826	0.390339	0.01238	0.016	3.989	0.1031	4.013	0.1218	4.228	0.09444
Avocadene 4-acetate	metab_7942	0.390226	0.0009506	0.001579	4.832	0.06938	4.9	0.1258	5.083	0.05058
10-hydroxy-2e-decenoic acid	metab_13764	0.389502	0.003914	0.005594	3.746	0.0711	3.636	0.03316	3.537	0.05361
O-[(5Z)-dodecenoyl]carnitine	metab_7694	0.389364	0.005591	0.007742	4.204	0.05513	4.18	0.07702	4.364	0.06396
Linusitamarin	metab_30230	0.388743	0.001231	0.001981	3.851	0.04366	3.819	0.06377	3.639	0.06343
N-decanoylglycine	metab_23398	0.387597	0.007075	0.00961	3.225	0.1076	3.278	0.08813	3.472	0.08042
22-Hydroxydocosanoic acid	metab_10128	0.38755	0.2341	0.2513	4.014	0.134	4.164	0.1122	4.123	0.07512
Fistuloside B	metab_5039	0.386425	0.000393	0.0007341	5.378	0.03789	5.412	0.05486	5.256	0.01971
2,4-dimethylbenzoic acid	metab_13847	0.38594	0.02068	0.0257	2.981	0.02861	3.035	0.03935	3.232	0.168
Gln-Ile-Lys	metab_2827	0.384379	0.0341	0.04087	3.995	0.1783	4.06	0.1347	4.279	0.1205
8-hydroxy-13Z-octadecene-9,11-diynoic acid	metab_10996	0.384297	0.1897	0.2057	5.154	0.07678	5.025	0.1146	5.102	0.08767
Cladospolide D	metab_13032	0.383515	0.1591	0.1741	4.779	0.05675	4.867	0.1583	4.695	0.09148
Ochratoxin beta	metab_20754	0.382743	0.02484	0.03047	3.502	0.0747	3.379	0.02764	3.282	0.1249
L-Ribonic acid	metab_18301	0.382618	0.03454	0.04136	5.125	0.04736	5.05	0.06701	5.177	0.04928
N-Undecanoylglycine	metab_6075	0.380772	0.0007199	0.001237	4.489	0.0388	4.525	0.04362	4.375	0.03334
Chaulmoogric acid	metab_9739	0.380643	0.03527	0.04217	3.839	0.07022	3.973	0.06999	3.982	0.09935
13-OxoODE	metab_7156	0.380534	0.008474	0.01132	4.617	0.09486	4.675	0.02404	4.516	0.06775
(2E,4E,6E)-7-Hydroxy-4-methylhepta-2,4,6-trienal	metab_2217	0.380519	0.01343	0.01726	3.433	0.08174	3.471	0.2017	3.254	0.0611
Spirost-5-en-3-ol	metab_12853	0.380365	0.00216	0.003265	4.654	0.04848	4.575	0.01823	4.649	0.02455
Dihydrohydroxy-O-methylsterigmatocystin	metab_23756	0.376643	1.854e-05	5.916e-05	4.338	0.006669	4.393	0.02614	4.532	0.02723
Phe-Ala	metab_2057	0.374998	0.168	0.1833	4.02	0.1165	3.867	0.1121	3.895	0.1373
Beta-Alanopine	metab_18526	0.373862	0.04634	0.05442	4.551	0.06857	4.669	0.04598	4.642	0.07957
4-Dodecylphenol	metab_9477	0.372973	0.0808	0.09172	4.902	0.06915	4.988	0.04714	4.811	0.1935
Albocycline M-6	metab_26579	0.372265	0.1261	0.1397	4.944	0.1122	5.093	0.1305	5.094	0.1018
Litseakolide A	metab_11653	0.366823	0.01975	0.02464	4.905	0.0996	4.888	0.1179	4.691	0.09486
[6]-Gingerdiol 3-acetate	metab_11232	0.362655	0.007455	0.01008	4.023	0.07816	4.116	0.1023	4.248	0.0772
3-Epinobilin	metab_6661	0.362112	0.1297	0.1435	4.073	0.07726	4.206	0.1228	4.175	0.09161
Dalbergin	metab_13319	0.361816	0.03587	0.04282	3.371	0.05036	3.541	0.274	3.529	0.09088
Deoxyguanosine	metab_31765	0.361453	0.006053	0.008325	4.968	0.01136	4.932	0.05796	5.068	0.04095
6,8-Dihydroxy-1,7-diprenylxanthone-2-carboxylic acid	metab_6925	0.360277	0.03844	0.04569	4.93	0.04532	4.97	0.04501	4.817	0.09293
Leupeptin	metab_9773	0.359814	0.09345	0.1052	4.101	0.05293	4.075	0.06959	4.256	0.1349
Palmitoyl ethanolamide	metab_8432	0.359372	0.02314	0.02853	3.696	0.06886	3.813	0.06345	3.875	0.0946
D-(-)-Quinic acid	metab_30374	0.359237	0.0274	0.03335	2.989	0.07194	3.105	0.05351	3.159	0.0893
5'-Deoxy-5-fluorocytidine	metab_6035	0.356902	0.6321	0.6463	3.377	0.3889	3.588	0.2593	3.549	0.1614
3-(2'-Hydroxyethyl)-5-(2''-hydroxypropyl)-dihydrofuran-2(3H)-one	metab_9532	0.356656	0.2445	0.2619	4.127	0.06691	4.19	0.07588	3.965	0.3091
(3beta,5beta,8beta,22E,24xi)-Ergosta-6,22-diene-3,5,8-triol	metab_6855	0.355748	0.007397	0.01001	5.363	0.0337	5.448	0.02368	5.358	0.09339
4-Isopropenylbenzaldehyde	metab_10072	0.35546	0.2732	0.291	2.876	0.05366	2.948	0.2773	2.725	0.1824
Isonuatigenin 3-[rhamnosyl-(1->2)-glucoside]	metab_12841	0.355281	0.01359	0.01744	5.787	0.03306	5.707	0.02867	5.75	0.03056
Paracetamol	metab_16497	0.355169	0.1024	0.1147	4.394	0.1287	4.502	0.5073	4.242	0.03217
Sucrose	metab_18354	0.354724	0.05945	0.06873	5.044	0.05482	4.993	0.05254	4.817	0.1645
Diethyl (2S,3R)-2-methyl-3-hydroxysuccinate	metab_29641	0.35407	0.08219	0.09324	3.726	0.03403	3.671	0.1593	3.846	0.09051
Farnesyl acetone	metab_10043	0.353467	0.003318	0.004817	4.851	0.03137	4.791	0.0155	4.664	0.06928
Dibutyl Phthalate	metab_9724	0.352907	0.03092	0.03732	4.839	0.02647	4.887	0.06105	4.757	0.05661
9-nitrooleate	metab_7207	0.351213	0.005201	0.00725	4.007	0.05735	4.029	0.04516	3.882	0.05364
(R)-(+)-Pulegone	metab_13039	0.350788	0.007746	0.01043	3.662	0.02772	3.546	0.1709	3.442	0.09264
Erycibenin D	metab_5639	0.350284	0.1236	0.1371	3.753	0.2339	3.786	0.2733	3.543	0.08418
Vitexin	metab_29195	0.350177	0.07034	0.08052	4.104	0.08153	4.007	0.1291	3.852	0.1834
L-Lysine	metab_195	0.349726	0.04815	0.05638	4.225	0.0681	4.115	0.02974	4.148	0.09464
2,5-dihydroxybenzaldehyde	metab_9727	0.349655	0.04212	0.04977	3.118	0.02035	3.17	0.07126	3.046	0.05172
LysoSM(d18:0)	metab_8067	0.348989	0.00421	0.005981	4.303	0.02876	4.341	0.06381	4.211	0.03474
Anofinic acid	metab_9725	0.347651	0.03886	0.04617	4.949	0.02223	4.997	0.0621	4.871	0.05665
Deltonin	metab_12837	0.346292	0.02217	0.02742	5.383	0.03704	5.316	0.03587	5.39	0.03073
Ile-Pro	metab_19690	0.345316	0.1795	0.1952	4.085	0.1035	4.169	0.09498	4.029	0.1139
Furfural	metab_317	0.343288	0.002075	0.003148	4.313	0.03217	4.217	0.05998	4.19	0.03725
Arg-Leu	metab_17099	0.341181	0.01579	0.02003	5.179	0.06431	5.172	0.06782	5.014	0.078
Octadecanamide	metab_9244	0.338923	0.05295	0.06164	4.973	0.07319	5.098	0.05414	4.857	0.5585
Tanacetol B	metab_23328	0.338148	0.09115	0.1027	4.952	0.08515	5.082	0.1251	5.116	0.129
4-n-Pentylphenol	metab_12744	0.338053	0.008971	0.01191	4.008	0.02509	4.102	0.04669	4.099	0.05919
Limonene oxide	metab_12944	0.336664	0.0007942	0.001348	4.174	0.006835	4.118	0.02542	4.008	0.05198
Phthalic acid	metab_8146	0.33465	0.04603	0.05409	5.463	0.0246	5.509	0.06112	5.391	0.05561
Guvacine	metab_17000	0.333787	0.02258	0.02788	4.786	0.03347	4.839	0.02986	4.735	0.06302
4-Vinylguaiacol	metab_890	0.332539	0.0003091	0.000596	3.458	0.0194	3.408	0.0394	3.296	0.03961
Alpha-Santalene-12-oic acid	metab_9887	0.331169	0.149	0.1637	4.496	0.05771	4.426	0.09876	4.539	0.0532
L-Baikiain	metab_17368	0.33039	0.004511	0.006367	4.4	0.06734	4.379	0.03244	4.241	0.05405
2',4'-Dihydroxy-3,4-methylenedioxydihydrochalcone	metab_12186	0.330193	0.2816	0.2994	4.101	0.4011	4.263	0.1584	4.374	0.1095
(S)-(-)-Perillyl alcohol	metab_12403	0.328601	0.04146	0.04905	4.165	0.03013	4.128	0.05004	4.251	0.06551
Val-Ala-Ile	metab_15220	0.32847	0.01924	0.02404	4.259	0.09295	4.249	0.04913	4.096	0.07718
15alpha-Hydroxyestradiol	metab_6920	0.324109	0.05439	0.0632	4.215	0.07	4.229	0.12	4.066	0.09311
Lycopersiconol	metab_8257	0.320425	0.05187	0.06044	4.287	0.07148	4.246	0.1375	4.396	0.05696
Tetralin	metab_8342	0.319611	0.3251	0.3433	4.201	0.06041	4.252	0.07724	4.057	0.2893
Asp-Leu-Leu	metab_21312	0.318563	0.03966	0.04704	3.547	0.1112	3.593	0.06391	3.455	0.06836
(-)-maackiain-3-O-glucoside	metab_10750	0.318522	0.01277	0.01647	4.414	0.02004	4.436	0.05383	4.316	0.04796
Carindone	metab_9524	0.316959	0.3141	0.3321	6.047	0.06887	6.086	0.0693	5.902	0.2456
Icosasphinganine	metab_10150	0.316219	0.4447	0.4629	4.989	0.2514	5.068	0.3011	4.849	0.2199
Naringin	metab_22160	0.315261	0.3054	0.3235	3.951	0.1954	3.789	0.064	3.86	0.3408
Ala-Leu-Leu-Ser	metab_20536	0.314501	0.0004158	0.0007698	5.082	0.02361	5.109	0.01927	5.218	0.03431
D-(+)-Glucosamine	metab_17013	0.313618	0.04998	0.0584	5.047	0.06404	5.144	0.04833	5.179	0.08821
Galactaric acid	metab_32067	0.313538	0.1555	0.1704	4.899	0.05615	4.925	0.09726	4.772	0.1234
Cis-[8]-Shogaol	metab_10718	0.313299	0.05539	0.0643	4.265	0.07686	4.354	0.1093	4.457	0.1205
Adenosine 3'-monophosphate	metab_653	0.313117	0.2624	0.2801	4.615	0.1555	4.679	0.138	4.861	0.25
(2S,2'S)-Pyrosaccharopine	metab_986	0.312769	0.15	0.1648	5.962	0.08989	5.995	0.04855	5.843	0.1372
(+)-Sabinone	metab_11420	0.310904	0.002302	0.003458	3.708	0.01663	3.755	0.03807	3.856	0.05295
Kaempferol-3-o-rhamnoside	metab_28240	0.309807	0.7741	0.7837	3.716	1.493	3.412	0.3872	3.322	0.09504
2-amino-1,3,4-tetradecanetriol	metab_13064	0.308668	0.2099	0.2265	4.014	0.1336	4.123	0.08001	4.147	0.0569
Myxopyronin A	metab_6926	0.307785	0.02332	0.02873	6.12	0.0302	6.123	0.05388	5.998	0.06692
Vernolic acid	metab_7954	0.306556	0.04237	0.05004	5.01	0.0483	5.065	0.04191	5.182	0.1125
Estrane	metab_8513	0.305637	0.02796	0.03398	4.082	0.06576	4.208	0.03446	4.133	0.2562
1D-chiro-Inositol	metab_18371	0.303763	0.07153	0.0818	5.049	0.01698	5.007	0.06416	5.105	0.04617
Dodemorph	metab_8518	0.303712	0.0474	0.05558	4.886	0.08017	5.02	0.04297	4.939	0.304
3-(3,5-Di-tert-butyl-4-hydroxyphenyl)propionic acid	metab_13708	0.303576	0.01883	0.02358	4.142	0.01919	4.124	0.06188	4	0.07241
Pseudouridine 5'-phosphate	metab_18509	0.303203	0.03264	0.03925	4.93	0.05656	4.938	0.0896	5.076	0.07932
2,6,10-Trimethyl-3,6,11-dodecatriene-2,10-diol	metab_7129	0.302722	0.03408	0.04085	3.164	0.04825	3.186	0.03835	3.069	0.06649
Oleamide	metab_8514	0.301529	0.02214	0.02739	6.132	0.05599	6.248	0.03517	6.166	0.2386
4-Isopropylbenzaldehyde	metab_9534	0.300899	0.2877	0.3055	3.765	0.06158	3.82	0.07091	3.661	0.2271
Capsiamide	metab_10473	0.297921	0.6158	0.6304	5.025	0.1343	4.884	0.2745	4.972	0.2069
Mg(0:0/20:5(5z,8z,11z,14z,17z)/0:0)	metab_7088	0.297369	0.1533	0.1682	5.369	0.05123	5.373	0.06153	5.231	0.1294
Sorbose	metab_15089	0.297349	0.2666	0.2843	4.208	0.1491	4.102	0.08756	3.999	0.2158
Peperinic acid	metab_21466	0.296389	0.2483	0.2657	4.083	0.05857	4.153	0.07648	4.035	0.1538
Linolenyl alcohol	metab_9360	0.296034	0.02826	0.03432	4.683	0.05944	4.8	0.0379	4.723	0.246
Gamma-L-Glutamyl-L-pipecolic acid	metab_31456	0.295638	0.1367	0.1508	5.266	0.08136	5.368	0.04617	5.331	0.1324
Adenine	metab_18623	0.294528	0.05675	0.06579	5.046	0.01717	5.019	0.04019	5.12	0.05903
Cis-Quinceoxepane	metab_12211	0.294091	0.1066	0.1191	3.522	0.1205	3.538	0.09966	3.388	0.09981
Desmarestene	metab_5130	0.291146	0.08698	0.09832	4.418	0.02053	4.445	0.03842	4.339	0.07631
Oryzalexin E	metab_13709	0.28937	0.8302	0.8378	2.059	1.207	2.204	1.488	1.784	0.7393
Acetyltropine	metab_13765	0.28822	0.185	0.2008	3.626	0.06026	3.708	0.06363	3.675	0.06849
N-Nonanoylglycine	metab_22598	0.288006	0.02855	0.03464	3.421	0.05271	3.428	0.05631	3.546	0.06697
(-)-Pestalotin	metab_27357	0.287763	0.03458	0.0414	3.871	0.05284	3.898	0.06198	4.015	0.07973
[truncated: 119 more rows]

## Sheet: Supplementary Table 6 
Table S6. Tissue differential expression gene statistics
Gene ID	P_value	FDR	L_mean	L_SD	R_mean	R_SD	S_mean	S_SD
All_1_transcript_28792	3.84697e-09	1.29488e-06	23324.7	597.292	8.97333	6.61355	5473.02	585.881
All_1_transcript_86452	0.000178519	0.000903172	20044.8	4251.99	45.6933	26.8236	6471.98	761.561
All_1_transcript_28744	5.29466e-09	1.49669e-06	19193	578.976	103.593	38.2302	5559.73	411.941
All_1_transcript_28158	2.52291e-06	5.01776e-05	16727.3	1616.16	10.7367	7.26645	5852.37	606.532
All_1_transcript_27512	2.74501e-07	1.32009e-05	15825.8	1131.93	4.36	3.48811	3583.45	263.769
All_1_transcript_27012	0.000123483	0.000684621	3916.95	285.734	6902.34	472.348	6073.33	261.984
All_1_transcript_30139	4.69619e-05	0.000342363	2826.96	628.653	11169.1	1462.23	2503.49	419.945
All_1_transcript_20369	0.00541586	0.01317	11580.4	4278.6	41.52	28.2692	4391.13	1842.36
All_1_transcript_30826	0.00904363	0.0200739	4346.87	364.933	5317.3	356.71	5690.03	345.219
All_1_transcript_26468	3.87116e-06	6.52434e-05	363.74	33.5879	6581.89	624.628	3459.74	267.043
All_1_transcript_94117	0.000675586	0.00248076	1510.82	815.29	7401.9	1518.36	1101.67	784.822
All_1_transcript_30953	6.08569e-05	0.000412629	1209.11	91.1355	4366.42	606.633	4306.11	155.58
All_1_transcript_92398	1.93342e-05	0.000189299	7562.21	972.566	0.416667	0.695869	2272.32	547.439
All_1_transcript_28546	3.2499e-10	2.87559e-07	7022.02	10.9508	18.1767	13.2601	2094.08	162.527
All_1_transcript_86113	1.16757e-07	7.98238e-06	7420.45	383.105	2.35	2.33026	1590.28	279.338
All_1_transcript_28886	0.00072294	0.00261447	2804.86	223.883	1272.66	412.462	4551.62	758.918
All_1_transcript_29280	2.40155e-05	0.000217639	6766.73	963.344	1.52	1.32015	1685.2	421.288
All_1_transcript_28330	3.83855e-05	0.00029825	1997.51	60.3631	777.513	197.655	5523.29	770.322
All_1_transcript_26381	1.11207e-07	7.84941e-06	6107.94	379.467	6.28	3.55146	1672.57	13.4612
All_1_transcript_30521	4.23508e-06	6.92855e-05	2531.66	109.896	1592.45	18.1272	3600.96	193.443
All_1_transcript_2138	3.86532e-09	1.29488e-06	6092.14	161.852	2.72	2.02593	1259.88	150.122
All_1_transcript_18209	1.45185e-08	2.69979e-06	6327.09	192.472	4.68667	2.80507	908.287	220.74
All_1_transcript_28863	4.74621e-09	1.40611e-06	5329.86	136.807	14.0067	8.07135	1715.18	135.781
All_1_transcript_30207	0.000424742	0.00173393	265.52	81.8156	3962	753.893	2531.43	521.613
All_1_transcript_20993	5.97619e-08	5.71992e-06	5093.45	269.04	7.48	4.51109	1635.59	83.8394
All_1_transcript_26965	7.16437e-10	4.72342e-07	5264.31	77.5768	11.84	5.41542	1337.57	118.315
All_1_transcript_18565	3.67903e-09	1.29488e-06	4589.06	133.435	7.07667	5.2561	1492.38	86.6975
All_1_transcript_26886	0.000348491	0.00149157	1497.62	281.061	1375.82	325.957	2998.02	11.2594
All_1_transcript_25032	6.40068e-08	5.90106e-06	4703.4	266.306	0.586667	0.532666	1033.68	51.7608
All_1_transcript_28589	9.16832e-09	2.03631e-06	4592.44	136.206	4.73333	3.80114	1105.72	132.383
All_1_transcript_30888	0.000309177	0.00136337	1197.69	191.555	1401.66	393.727	3051.31	181.84
All_1_transcript_18402	1.27467e-09	6.76972e-07	4471.12	42.304	4.59333	2.9955	1116.61	125.725
All_1_transcript_13028	8.28188e-05	0.000512396	1160.39	30.2664	1672.04	255.809	2587.52	71.5643
All_1_transcript_29275	5.85654e-05	0.000401721	1156.55	90.8504	11.5233	6.07698	4085.7	725.843
All_1_transcript_26979	2.23863e-10	2.43731e-07	4495.92	67.8436	0.496667	0.485421	655.963	78.3959
All_1_transcript_30200	2.27531e-06	4.69397e-05	30.0433	1.8047	5077.16	584.224	3.22667	0.575007
All_1_transcript_29229	8.64632e-06	0.000110457	3694.66	475.252	6.43333	4.65474	1077.19	20.8028
All_1_transcript_28433	0.000209718	0.00102068	1151.29	153.116	1.53333	0.915223	3578.75	780.1
All_1_transcript_24638	0.00035763	0.00152157	739.987	60.4853	2501.2	412.838	1400.03	85.8571
All_1_transcript_28693	7.31677e-09	1.83892e-06	3430.16	98.6747	5.58667	3.38276	1149.23	89.3859
All_1_transcript_29056	7.39557e-08	6.36949e-06	769.417	54.558	2224.76	39.0525	1579.54	47.1473
All_1_transcript_26198	1.69963e-08	2.90814e-06	3557.45	96.4561	2.71667	1.83222	903.667	130.775
All_1_transcript_30330	2.22807e-06	4.625e-05	3251.66	301.337	5.55333	5.17556	1184.24	127.94
All_1_transcript_18873	0.000153866	0.000807335	1161.54	74.1458	2259.59	268.675	991.827	52.5885
All_1_transcript_26310	2.81856e-07	1.33709e-05	3686.95	248.279	0.26	0.367151	671.983	121.219
All_1_transcript_30424	0.00160373	0.00492578	1142.44	80.7864	1430.19	166.718	1770.41	70.561
All_1_transcript_93842	0.000588413	0.00222675	1452.94	299.768	589.933	162.2	2289.9	286.494
All_1_transcript_27590	3.8558e-07	1.60997e-05	3398.55	237.528	4.13667	3.64549	868.69	109.584
All_1_transcript_20187	6.13843e-08	5.78634e-06	3835.99	207.849	0	0	424.857	96.6195
All_1_transcript_24672	0.00118859	0.0038684	1075.45	41.5514	1615.74	153.514	1544.53	73.036
All_1_transcript_10853	0.000267029	0.00122296	1014.46	108.664	1694.78	85.5161	1513.51	80.675
All_1_transcript_92756	8.97272e-07	2.66005e-05	2565.65	161.983	61.1333	20.3151	1554.62	140.472
All_1_transcript_20943	4.0643e-07	1.66667e-05	3378.07	191.113	2.61667	1.72402	781.51	182.775
All_1_transcript_20847	6.42473e-08	5.90106e-06	3328.98	100.207	2.88333	1.96187	808.43	162.101
All_1_transcript_14064	6.1223e-08	5.78365e-06	3246.52	175.87	2.79667	2.2984	890.097	49.2409
All_1_transcript_93264	9.1037e-08	7.16441e-06	3133.22	185.722	1.81667	1.84023	825.667	34.9861
All_1_transcript_30759	1.53226e-05	0.000161811	2139.92	42.2201	545.013	199.038	1265.34	85.7016
All_1_transcript_20415	0.000188652	0.000942288	16.95	4.78464	3499.33	817.095	368.34	56.7895
All_1_transcript_27098	5.78217e-07	2.04726e-05	2902.82	211.855	3.26667	2.35918	847.807	105.651
All_1_transcript_15018	0.000273323	0.00124426	921.313	54.2495	1619.72	107.827	1177.56	106.858
All_1_transcript_30389	9.31459e-05	0.000558439	916.733	48.3624	1688.48	132.492	1111.01	55.3169
All_1_transcript_18843	5.91954e-05	0.000404949	2900.84	514.291	3.28667	2.61519	800.133	89.9563
All_1_transcript_28300	0.00150203	0.00466638	845.413	85.9343	1573.06	206.628	1178.65	37.4215
All_1_transcript_26190	1.5154e-07	9.25607e-06	573.147	28.0508	1272.23	62.0757	1718.3	26.7813
All_1_transcript_18527	1.03505e-09	5.85406e-07	2763.8	56.8738	3.00333	1.71727	772.803	54.1138
All_1_transcript_30492	4.77981e-05	0.000346992	673.44	33.3141	1414.47	137.68	1438.99	36.3355
All_1_transcript_14482	6.09569e-07	2.10856e-05	2491.75	180.322	28.6833	4.11856	1000.56	83.3831
All_1_transcript_26371	2.15528e-10	2.40673e-07	2797.6	47.7073	3.91	2.84563	668.747	39.3577
All_1_transcript_28980	2.35949e-08	3.53113e-06	535.163	29.9959	2012.58	51.5455	870.53	40.2517
All_1_transcript_26676	4.05353e-09	1.33736e-06	2727.58	77.7053	11.1967	4.92193	676.177	59.5227
All_1_transcript_30642	0.00033433	0.00144402	2153.94	236.688	93.4	62.1259	1157.4	421.543
All_1_transcript_24509	1.52918e-06	3.73086e-05	2629.91	227.415	0.433333	0.420634	737.827	112.279
All_1_transcript_28925	1.27521e-06	3.33746e-05	291.883	25.346	995.55	93.8283	2060.03	128.904
All_1_transcript_28428	0.0020009	0.00587785	592.653	113.396	1746.34	301.449	956.53	216.183
All_1_transcript_30297	0.000877752	0.00304566	667.1	47.7802	1136.87	80.1706	1468.43	206.855
All_1_transcript_20962	3.57336e-05	0.000283254	2535.6	383.025	0.453333	0.405134	720.803	166.327
All_1_transcript_26893	9.68997e-08	7.30101e-06	2428.92	141.893	0.593333	0.506392	792.197	33.125
All_1_transcript_87515	3.06189e-05	0.000256545	2500.45	345.694	2.65333	2.11533	704.27	203.173
All_1_transcript_77901	7.2668e-10	4.72342e-07	2522.52	57.8753	2.49	1.90937	642.753	35.754
All_1_transcript_30258	0.000744892	0.00267679	95.2867	14.9862	1233.54	298.546	1772.69	360.49
All_1_transcript_91513	0.00344307	0.00908046	778.45	39.5838	1047.59	128.766	1157.98	46.7723
All_1_transcript_29019	2.62999e-05	0.000231901	488.73	13.6861	1248.59	126.691	1198.73	19.3364
All_1_transcript_26427	4.88807e-05	0.000352676	639.56	41.9126	1361.6	105.271	931.907	46.6847
All_1_transcript_24354	2.11993e-06	4.51015e-05	2372.96	217.766	1.70333	1.92386	552.897	112.654
All_1_transcript_30202	6.16172e-07	2.11797e-05	1946.12	87.8209	101.083	30.4218	875.687	116.026
All_1_transcript_30140	7.0695e-05	0.000458417	515.963	88.0812	1171.68	80.6161	1203.77	72.3898
All_1_transcript_30179	9.92271e-06	0.000120439	544.637	55.6781	986.16	77.734	1303.31	20.5518
All_1_transcript_30710	0.000751304	0.00269394	563.017	52.5429	1052.8	149.035	1218.12	99.2315
All_1_transcript_54849	0.0276346	0.0511426	707	182.329	1142.07	121.607	974.443	120.69
All_1_transcript_30744	1.06873e-06	2.98163e-05	459.987	11.7687	1082.12	69.1535	1242.97	19.4511
All_1_transcript_26726	2.1641e-09	1.02442e-06	2155.25	56.6816	4.74333	4.38639	592.337	39.6007
All_1_transcript_28860	0.00511353	0.0125511	1002.11	73.1966	1069.15	147.975	676.27	18.0618
All_1_transcript_30577	0.000980848	0.00332006	645.963	28.6519	1071.1	54.3168	996.533	115.256
All_1_transcript_18670	7.3796e-08	6.36949e-06	467.113	14.0021	1422.57	49.9751	784.847	17.2691
All_1_transcript_82758	0.0110808	0.0237968	793.903	46.9569	906.943	56.5699	972.433	40.1925
All_1_transcript_28153	7.45242e-09	1.85459e-06	2100.06	71.3509	5.11333	3.13911	559.567	42.6255
All_1_transcript_30766	2.60251e-05	0.000230084	1559.11	109.284	571.9	105.914	529.627	89.0602
All_1_transcript_28857	4.90051e-07	1.84457e-05	1934.89	135.096	7.66667	4.40886	705.05	66.5527
All_1_transcript_86767	0.000553264	0.00212475	522.307	25.9457	1032.88	154.628	1092.25	41.9308
All_1_transcript_4571	7.95078e-07	2.47791e-05	410.427	34.2687	1106	38.1356	1105.53	43.5013
All_1_transcript_90157	1.58322e-06	3.80934e-05	434.137	26.9161	1337.1	32.2486	833.463	74.0194
All_1_transcript_85295	0.000147649	0.000783301	500.313	40.9245	1059.81	118.745	1040.21	33.2111
All_1_transcript_29011	6.88601e-05	0.000450009	518.327	15.1349	968.107	98.0202	1105.17	47.4021
All_1_transcript_82150	1.63298e-06	3.87043e-05	144.887	6.47233	2115.73	202.483	327.5	36.7799
All_1_transcript_24801	1.85994e-05	0.000184092	188.923	45.9911	2366.06	370.64	24.0933	4.4501
All_1_transcript_30328	6.32379e-06	8.94851e-05	456.023	38.7833	1042.92	68.4437	1076.59	26.3569
All_1_transcript_91794	0.00140926	0.0044364	2004	633.161	1.14	0.710422	568.777	52.6136
All_1_transcript_26854	0.00277302	0.00762149	679.317	21.0198	858.22	82.1583	991.06	69.346
All_1_transcript_24334	0.000845693	0.00295846	702.627	26.8663	1051.35	31.5312	769.133	94.9978
All_1_transcript_86907	1.91026e-05	0.000187496	1780.62	241.615	4.51333	2.41732	736.66	85.244
All_1_transcript_20730	1.008e-06	2.86168e-05	1817.79	160.137	1.45333	1.22908	669.197	0.460579
All_1_transcript_8794	2.74005e-07	1.32009e-05	2057.25	146.811	6.89	2.72875	412.933	39.4731
All_1_transcript_30243	2.58775e-05	0.000229337	461.207	17.5308	944.743	80.5893	1050.06	47.0601
All_1_transcript_30541	0.00213285	0.00617836	1946.98	658.581	2.87333	2.79373	500.303	135.404
All_1_transcript_21004	0.000423319	0.00172958	510.543	119.423	1329.71	161.103	565.243	104.235
All_1_transcript_28982	0.000961975	0.00326965	441.877	8.25395	901.52	136.89	1032.52	113.173
All_1_transcript_30685	3.03188e-06	5.59011e-05	1424.58	101.485	83.1	20.8631	859.563	96.1823
All_1_transcript_30692	1.13215e-07	7.87742e-06	1792.97	107.708	0.946667	0.883761	559.01	25.7221
All_1_transcript_85778	8.37166e-05	0.000516338	4.01	0.820183	2340.84	500.172	0.663333	0.298385
All_1_transcript_26953	0.000188823	0.000943033	206.65	31.9811	392.717	69.8906	1741.99	349.686
All_1_transcript_2588	8.00312e-07	2.48599e-05	1547.87	89.9375	171.42	37.9585	614.857	65.9424
All_1_transcript_28870	7.61099e-08	6.42699e-06	1341.95	46.9984	48.0667	10.7518	942.687	57.2741
All_1_transcript_30440	7.15014e-06	9.71571e-05	385.117	21.9314	984.95	65.9062	957.23	43.95
All_1_transcript_26228	4.39313e-05	0.0003271	441.663	41.1274	921.32	74.7214	961.98	43.7497
All_1_transcript_30531	0.000219506	0.00105618	497.897	65.4371	1223.79	152.952	600.223	45.3107
All_1_transcript_18715	2.2395e-05	0.000207742	387.13	25.7742	997.307	89.2455	935.98	34.5477
All_1_transcript_28112	7.88332e-07	2.46814e-05	1453	66.4869	30.23	6.45916	810.643	98.681
All_1_transcript_26930	5.78851e-06	8.49244e-05	303.527	31.0669	767.137	42.057	1186.64	89.2701
All_1_transcript_31049	0.000789929	0.00280256	653.04	63.5488	634.493	56.5634	968.547	59.4342
All_1_transcript_10810	0.00113213	0.00371938	964.963	70.6517	593.127	58.564	697.13	66.5163
All_1_transcript_81129	1.05348e-05	0.000125182	2.68667	0.60542	2109.43	295.904	127.18	79.9219
All_1_transcript_84129	4.67055e-06	7.37735e-05	24.0167	7.46669	2098.95	252.801	100.163	81.4759
All_1_transcript_20105	0.000216946	0.00104606	0.403333	0.355293	2050.44	493.664	165.24	71.4115
All_1_transcript_13040	9.21132e-09	2.03631e-06	1984.42	77.2874	0	0	224.597	38.3215
All_1_transcript_18524	3.61209e-06	6.23127e-05	465.313	15.7017	844.537	28.5551	898.4	39.2743
All_1_transcript_77948	8.79087e-05	0.000535744	467.607	24.592	1151.09	131.271	586.703	27.8115
All_1_transcript_12096	0.00035932	0.00152723	421.33	5.81181	888.797	123.021	879.44	35.051
All_1_transcript_84901	1.50979e-09	7.92184e-07	1728.9	45.2626	3.32	1.71205	452.357	26.6432
All_1_transcript_24158	4.40548e-05	0.00032774	414.553	34.4583	830.317	74.843	917.657	33.8889
All_1_transcript_28169	2.19204e-06	4.59477e-05	339.737	30.1552	890.097	55.9228	932.087	16.6472
All_1_transcript_30336	9.07014e-09	2.02566e-06	1675.03	60.9158	2.93	1.15469	472.08	30.8461
All_1_transcript_27569	4.42932e-07	1.75179e-05	206.323	16.7756	667.893	45.1076	1271.24	65.2362
All_1_transcript_24486	0.000875781	0.00304038	104.1	22.9502	839.293	260.438	1199.87	175.017
All_1_transcript_18535	1.95349e-06	4.29821e-05	393.777	49.9592	1040.44	37.6112	705.247	7.84573
All_1_transcript_30323	6.17455e-06	8.84835e-05	348.48	35.2771	826.697	57.3222	957.13	35.0323
All_1_transcript_28154	0.000116628	0.000655967	242.283	16.484	1051.62	101.802	833.833	128.039
All_1_transcript_14587	2.34084e-08	3.52745e-06	1896.23	90.0697	0	0	228.993	33.2794
All_1_transcript_28640	7.87281e-06	0.000103552	1541.54	181.168	2.12333	2.42688	572.047	63.6983
All_1_transcript_29083	1.99176e-05	0.000193015	368.22	18.8587	828.303	73.1893	907.37	37.0561
All_1_transcript_30162	1.53888e-05	0.000162311	289.947	14.7222	1013.7	101.26	790.587	6.48468
All_1_transcript_28495	5.84439e-06	8.54104e-05	358.073	5.15141	855.04	63.4147	877.577	26.4029
All_1_transcript_26738	0.000101165	0.00059161	448.433	26.3713	734.55	30.12	886.143	75.1071
All_1_transcript_28137	4.01365e-05	0.000307629	435.267	15.0167	970.657	74.3852	657.913	43.9871
All_1_transcript_26112	0.0435294	0.075122	516.917	90.7889	949.02	268.53	582.837	88.7289
All_1_transcript_88499	1.0813e-05	0.000127513	424.77	20.7842	733.51	19.091	887.55	54.5074
All_1_transcript_28545	0.000430603	0.0017521	482.863	13.208	709.73	83.0399	827.84	21.4967
All_1_transcript_85768	9.1736e-10	5.47274e-07	1626.76	43.997	0.68	0.407308	387.693	13.0154
All_1_transcript_89161	2.85447e-08	3.87149e-06	75.0167	8.0411	1218.59	45.7698	720.727	29.3929
All_1_transcript_17207	8.06749e-07	2.49372e-05	1168.89	91.9592	29.54	3.97053	810.653	33.1102
All_1_transcript_30467	5.09393e-06	7.80958e-05	346.783	18.2394	801.343	55.386	841.63	23.7951
All_1_transcript_92550	0.00036324	0.00153972	630.967	66.0515	873.33	70.5372	469.667	13.3231
All_1_transcript_29235	8.93522e-05	0.000541733	345.903	17.568	791.67	69.0578	835.703	72.3252
All_1_transcript_20745	4.24261e-05	0.000319498	564.7	69.7199	323.89	83.0658	1079.61	66.3113
All_1_transcript_24555	8.79003e-05	0.000535744	0.0233333	0.0404145	1964.87	423.838	0.05	0.0866025
All_1_transcript_28736	0.000408895	0.00168726	1624.79	401.095	0.32	0.0866025	332.807	127.488
All_1_transcript_30571	0.00199758	0.00587028	344.543	78.192	697.62	87.1015	907.047	145.725
All_1_transcript_30210	5.6461e-05	0.000391665	406.813	26.8903	678.613	52.3685	862.96	53.2564
All_1_transcript_84460	0.000191472	0.000952548	239.53	41.6025	1288.23	220.366	411.553	88.0281
All_1_transcript_28718	0.000111685	0.000635384	1417.63	230.387	9.15333	5.83089	509.213	155.798
All_1_transcript_25076	1.75429e-05	0.000176768	350.477	24.8294	750.407	62.7111	833.943	28.196
All_1_transcript_26914	0.000168365	0.000866085	123.873	7.55567	1020.4	176.396	788.403	82.4185
All_1_transcript_16508	6.11567e-05	0.000414146	234.153	5.955	967.8	130.239	718.23	11.0908
All_1_transcript_26683	3.03812e-07	1.40308e-05	828.353	76.9993	0.0366667	0.0635085	1073.57	22.281
All_1_transcript_28508	3.05207e-07	1.40653e-05	381.963	23.1992	700.22	13.1517	810.38	17.1845
All_1_transcript_8740	1.65142e-07	9.70571e-06	1542.67	102.524	0.676667	0.65041	346.59	17.9743
All_1_transcript_28711	7.84243e-05	0.000493338	26.6633	5.71981	1137.68	200.581	711.693	43.3946
All_1_transcript_92068	0.012738	0.0267408	746.03	61.306	404.653	141.751	723.51	97.3136
All_1_transcript_24258	0.000233163	0.00110613	427.497	39.3123	826.993	73.0352	613.58	31.3548
All_1_transcript_89470	7.05579e-05	0.000457807	56.81	11.957	1325.76	206.519	472.403	106.427
All_1_transcript_30921	1.32952e-05	0.000146882	230.56	14.8513	758.357	51.5413	856.89	73.3476
All_1_transcript_20623	0.0027942	0.00766831	811.773	106.72	558.627	49.1049	468.303	42.3238
All_1_transcript_20166	9.65422e-10	5.53212e-07	1546.48	33.2245	2.3	1.54632	285.13	29.9971
All_1_transcript_20948	1.73215e-06	4.00399e-05	305.233	25.6814	716.32	36.4422	807.977	25.0351
All_1_transcript_17254	5.17097e-09	1.47917e-06	1454.44	43.1784	0.633333	0.7558	368.41	33.2316
All_1_transcript_2975	2.26839e-05	0.00020943	288.717	11.9977	795.643	66.9373	726.05	44.442
All_1_transcript_12606	1.28753e-10	1.93352e-07	1366.31	22.4251	1.92	1.24575	431.86	15.2665
All_1_transcript_29067	9.66245e-05	0.000573038	143.657	23.2637	578.333	159.626	1064.71	67.9009
All_1_transcript_30745	0.000523686	0.00203903	453.97	24.7763	598.137	57.8604	732.39	33.7266
All_1_transcript_92441	6.88724e-07	2.27055e-05	326.03	15.7093	700.093	19.741	753.18	28.4998
All_1_transcript_30638	4.26185e-08	4.81182e-06	293.34	16.8481	698.76	16.8138	786	12.6584
All_1_transcript_8956	3.585e-10	3.00244e-07	1328.81	4.8638	1.70333	1.19358	446.303	30.7901
All_1_transcript_90618	8.25488e-06	0.000107281	306.567	21.0654	690.837	16.7763	765.413	55.0137
All_1_transcript_26277	0.000228281	0.00108806	357.067	25.3296	726.99	82.361	674.967	20.1563
All_1_transcript_92840	3.52323e-05	0.000280455	330.673	34.6579	726.8	59.0276	700.96	17.5725
All_1_transcript_27027	0.0332107	0.0597704	353.077	92.5402	619.207	133.792	785.473	202.833
All_1_transcript_28312	3.72633e-05	0.000291874	376.927	20.1266	713.083	47.0973	662.81	28.0163
All_1_transcript_29300	4.32488e-05	0.000324082	321.273	23.4283	653.127	48.5605	770.573	54.9442
All_1_transcript_17007	0.000119273	0.000667139	339.11	13.4591	956.913	121.645	442.897	44.9448
All_1_transcript_30792	0.00262671	0.00728991	426.813	23.6469	666.287	74.4663	641.283	47.0782
All_1_transcript_30421	0.00116456	0.00380757	827.057	93.4933	1.23333	1.0451	896.017	280.536
All_1_transcript_30134	1.88025e-06	4.21653e-05	113.777	10.4357	592.543	33.9884	1007.33	78.9441
All_1_transcript_26970	0.00512349	0.0125737	441.527	56.8768	794.833	79.7487	467.04	121.098
All_1_transcript_19034	5.98887e-08	5.71992e-06	1255.62	62.9691	3.24333	2.31522	432.41	28.3277
All_1_transcript_24459	0.00294872	0.00800014	435.423	91.8176	863.183	123.848	391.95	101.45
All_1_transcript_28466	5.98355e-07	2.08968e-05	175.767	15.0416	535.86	31.5307	976.793	53.6942
All_1_transcript_82038	2.37619e-05	0.000216311	1522.27	244.639	0.61	0.574195	158.807	48.0102
All_1_transcript_28888	3.84487e-05	0.000298581	312.303	25.9487	643.4	47.2934	708.663	42.6946
All_1_transcript_90037	4.61902e-05	0.000338686	10.19	1.42169	1322.76	226.593	330.69	30.5966
All_1_transcript_30839	0.00214497	0.00620563	349.917	23.8927	600.947	116.69	712.08	33.1965
All_1_transcript_30382	3.86963e-05	0.000300133	399.95	40.3866	738.323	24.6391	515.213	29.4932
All_1_transcript_24665	0.000566972	0.0021646	378.967	8.57078	733.05	91.0153	515.467	16.6122
All_1_transcript_18132	0.000127725	0.000701969	1118.06	186.886	187.7	27.8159	320.55	67.7007
All_1_transcript_28506	5.76546e-08	5.59615e-06	155.033	18.9264	1268.53	59.8689	202.62	25.8693
All_1_transcript_26104	1.50615e-06	3.69538e-05	173.357	22.9716	988.233	67.9116	463.583	28.1868
All_1_transcript_92888	0.000221413	0.00106289	257.68	37.1169	680.79	58.9908	682.597	81.973
All_1_transcript_90019	0.000154991	0.000811964	321.49	11.2957	611.637	38.3332	685.967	68.6993
All_1_transcript_30548	7.44016e-05	0.00047545	927.767	126.119	111.07	61.816	566.057	48.2897
All_1_transcript_90575	0.000239946	0.00113079	364.687	11.3338	543.16	61.3876	692.78	38.2897
All_1_transcript_20103	2.19202e-05	0.000204679	285.79	18.3307	634.783	56.4342	679.953	22.3291
All_1_transcript_28151	4.56298e-05	0.000335785	326.153	27.6143	555.907	43.3811	715.793	40.2539
All_1_transcript_90746	2.27688e-05	0.000209947	263.757	17.0115	576.647	51.2129	754.823	49.9583
All_1_transcript_6397	0.000177255	0.000898446	230.577	15.5683	787.343	84.789	577.07	81.742
All_1_transcript_28896	7.6598e-05	0.000485072	336.957	19.7711	550.363	46.0189	700.243	43.8893
All_1_transcript_24598	4.32635e-05	0.000324082	280.443	23.6854	638.363	59.6417	665.243	30.3158
All_1_transcript_30626	7.63895e-06	0.000101674	821.32	65.2186	237.187	20.7553	521.63	21.4047
All_1_transcript_2930	1.11178e-07	7.84941e-06	1367.34	86.3963	1.15	1.05731	209.523	19.6752
All_1_transcript_26129	2.32877e-06	4.75336e-05	319.283	22.6884	542.257	28.8552	713.5	15.0756
All_1_transcript_27020	1.6193e-05	0.000167824	284.74	11.9654	638.263	45.6128	648.673	33.4452
All_1_transcript_8744	1.21253e-06	3.22183e-05	972.793	86.8952	2.58	1.37851	595.393	13.481
All_1_transcript_30357	4.41868e-08	4.87563e-06	1334.88	54.203	0.123333	0.106927	234.663	49.6722
All_1_transcript_18240	0.0245372	0.0463519	705.787	295.229	39.73	8.57822	812.117	357.946
All_1_transcript_28423	1.02538e-05	0.000123163	231.733	20.5125	671.047	44.6209	653.593	41.3603
All_1_transcript_29264	6.09449e-06	8.77986e-05	277.957	13.0719	620.573	37.1165	654.74	29.5821
All_1_transcript_26962	0.0300692	0.0549632	284.897	79.2405	630.7	123.379	633.963	181.601
All_1_transcript_24887	0.000206335	0.00100908	293.507	22.5102	657.233	78.7108	594.4	20.4729
All_1_transcript_27067	0.0190906	0.0375381	303.55	38.6874	634.027	146.389	604.537	116.926
All_1_transcript_24217	2.13037e-05	0.000201122	272.327	4.9489	636.367	54.5112	630.327	26.8503
All_1_transcript_4043	0.000123032	0.000682812	432.177	24.3791	605.187	8.58832	497.123	23.048
All_1_transcript_16651	4.44497e-08	4.87603e-06	1342.81	65.6438	0	0	190.407	36.3442
All_1_transcript_28346	9.03936e-07	2.67092e-05	401.403	33.4997	0.826667	0.689662	1128.32	91.9017
All_1_transcript_95063	0.000170771	0.000874952	64.2267	10.8594	1287.04	283.019	174.89	19.5973
All_1_transcript_90924	0.00978648	0.0214473	246.387	62.7077	858.33	238.687	420.59	142.275
All_1_transcript_29292	1.04842e-06	2.94193e-05	106.25	13.5189	508.027	36.2035	905.227	58.4834
All_1_transcript_26490	3.96251e-05	0.000305105	265.013	24.0612	599.557	57.6588	653.713	28.1031
All_1_transcript_20502	5.94951e-06	8.62234e-05	238.963	69.0938	942.073	43.9827	335.263	36.5568
All_1_transcript_24663	4.43278e-07	1.75179e-05	241.183	31.2701	898.173	42.3229	372.29	4.19701
All_1_transcript_30247	0.000401115	0.00166177	212.503	32.1687	1143.42	266.367	151.31	42.9804
All_1_transcript_20450	1.89031e-05	0.000185912	294.45	16.3181	600.11	45.5381	612.06	17.9101
All_1_transcript_28483	8.63867e-06	0.000110428	127.96	9.19295	1107.53	131.697	268.703	14.1301
All_1_transcript_10867	2.91413e-08	3.88495e-06	1111.67	52.0693	3.91667	0.858856	388.53	14.7435
All_1_transcript_28874	0.000670767	0.0024668	827.247	225.771	19.5867	4.36717	653.697	32.0984
All_1_transcript_90300	1.62978e-06	3.87043e-05	176.107	26.1463	910.97	64.5617	404.79	14.1598
All_1_transcript_17479	3.84822e-05	0.000298788	338.137	26.6862	441.66	52.2059	709.57	20.3435
All_1_transcript_24596	2.26144e-05	0.00020901	257.5	6.91699	697.533	60.1186	532.857	25.5588
All_1_transcript_28131	2.51796e-07	1.25753e-05	101.95	11.622	453.527	30.843	930.913	47.0526
All_1_transcript_28992	5.73928e-06	8.44696e-05	1286.42	161.289	0.886667	1.1604	197.773	14.309
All_1_transcript_27520	2.16334e-05	0.000203335	353.96	17.1943	610.413	27.6353	516.4	19.698
All_1_transcript_28647	1.92433e-05	0.000188644	228.11	21.0009	592.51	31.3049	659.737	55.0844
All_1_transcript_28959	3.731e-06	6.36199e-05	74.2667	8.51184	477.89	47.3214	918.913	78.252
All_1_transcript_30765	0.00119357	0.00388248	395.73	4.4475	223.687	67.8853	846.507	179.441
All_1_transcript_12094	0.0222966	0.0427536	360.443	38.1148	480.827	108.488	623.343	84.4425
All_1_transcript_26460	9.11941e-07	2.67883e-05	290.627	24.8357	528.83	14.4751	641.423	10.7731
All_1_transcript_30817	8.39701e-05	0.000517461	231.627	49.4327	889.607	95.5847	334.903	74.9866
All_1_transcript_30379	1.42314e-05	0.000154059	0	0	1452.43	228.886	0.07	0.121244
All_1_transcript_28566	0.000245933	0.00114945	271.63	40.2581	578.44	39.7336	601.313	59.97
All_1_transcript_28796	4.4861e-07	1.76189e-05	73.67	10.2212	508.46	36.5308	867.293	47.0766
All_1_transcript_24839	3.66079e-06	6.28711e-05	259.847	14.5815	572.75	33.8606	611.97	19.7382
All_1_transcript_28722	1.92663e-06	4.26774e-05	215.647	13.9293	641.117	40.7894	587.637	13.1319
All_1_transcript_20457	0.00654342	0.0153911	661.453	87.4242	333.653	63.0948	445.697	86.8116
All_1_transcript_94276	1.12112e-06	3.07847e-05	189.233	51.8127	945.313	20.2463	301.803	46.3255
All_1_transcript_30372	3.22701e-07	1.45936e-05	110.967	14.4259	1143.76	75.2743	178.297	32.3038
All_1_transcript_85367	2.79953e-05	0.000241999	934.713	130.964	0.356667	0.254231	490.97	58.0486
All_1_transcript_88741	1.27405e-05	0.000142087	259.227	19.0643	555.077	32.645	611.71	33.7847
All_1_transcript_79204	3.66062e-10	3.00792e-07	1154.93	19.7583	1.89	1.26716	265.317	19.7984
All_1_transcript_30890	9.8664e-06	0.000119962	309.173	12.5481	487.713	26.2175	620.6	27.5849
All_1_transcript_26974	0.000153923	0.000807438	155.12	51.5764	0.0366667	0.0635085	1252.6	276.668
All_1_transcript_40920	0.00561052	0.0135457	314.29	75.9205	624.773	80.2684	467.323	58.4582
All_1_transcript_85401	1.82449e-05	0.000181737	989.18	135.932	0.71	1.08586	415.247	38.8101
All_1_transcript_29089	4.29759e-05	0.000322587	265.023	25.8577	578.2	41.5277	560.853	31.3167
All_1_transcript_28138	7.29104e-05	0.000468741	278.11	9.96195	575.567	44.5086	536.94	36.6252
All_1_transcript_30267	2.12381e-07	1.13348e-05	337.607	8.68385	617.473	14.4145	428.92	9.14277
All_1_transcript_86156	7.0572e-05	0.00045783	100.553	12.3634	648.827	103.506	631.747	41.2356
All_1_transcript_28816	6.26044e-06	8.90405e-05	268.807	22.4775	543.183	29.0726	567.727	14.1718
All_1_transcript_91138	7.69637e-06	0.000102097	203.637	16.1505	618.927	45.8423	555.953	25.7774
All_1_transcript_28560	2.83968e-05	0.000244162	230.637	20.8351	519.017	48.7392	627.44	34.0778
All_1_transcript_26447	0.000145255	0.000774088	197.987	25.5917	914.927	157.911	256.97	27.8303
All_1_transcript_24145	1.46955e-05	0.0001574	1060.75	134.782	2.48667	2.20926	306.17	64.7731
All_1_transcript_30556	1.70591e-05	0.000173499	312.823	24.0037	473.89	27.6291	580.07	9.78286
All_1_transcript_28839	0.00053503	0.00207264	278.197	27.5434	549.837	68.2583	538.55	29.0186
All_1_transcript_26303	6.18525e-08	5.81788e-06	649.757	37.0746	8.08333	1.22981	704.953	20.2854
All_1_transcript_26167	0.00293119	0.00796242	312.003	23.1813	495.233	58.598	550.047	61.7689
All_1_transcript_94408	4.56288e-08	4.96333e-06	1186.6	46.1968	1.00333	0.87134	168.92	47.8873
All_1_transcript_28821	1.45683e-08	2.69979e-06	1138.41	49.7121	0.69	0.808764	215.28	14.5656
All_1_transcript_91877	9.66335e-05	0.000573038	891.133	35.1933	34.2467	18.0994	423.953	158.089
All_1_transcript_30390	1.48518e-05	0.00015854	239.333	3.82403	510.653	43.7535	595.613	26.2468
All_1_transcript_10560	3.35294e-07	1.48925e-05	1090.73	80.5323	0.156667	0.271355	254.653	18.6108
All_1_transcript_30703	0.000156752	0.000819315	260.823	31.4296	572.02	40.77	511.753	44.8036
All_1_transcript_32259	0.00820692	0.0185245	199.013	57.1558	879.453	310	264.6	86.2127
All_1_transcript_28464	0.000184386	0.000926289	0	0	1339.64	329.104	0	0
All_1_transcript_18299	2.01342e-07	1.0988e-05	1019.05	44.0595	2.55667	1.80326	314.343	53.4027
All_1_transcript_30360	0.00306271	0.0082513	276.26	20.6959	617.22	116.841	434.397	27.5484
All_1_transcript_91544	0.00051784	0.00202169	380.26	20.401	410.193	33.8024	536.62	15.6677
All_1_transcript_30510	0.0250565	0.0471344	360.74	43.0616	450.183	44.2236	509.8	56.3512
All_1_transcript_4933	3.31615e-11	6.6207e-08	1032.12	9.0642	1.02667	0.692122	275.087	13.8693
All_1_transcript_29256	1.69994e-07	9.91252e-06	138.04	7.55917	375.293	21.4831	792.193	36.2498
All_1_transcript_20290	0.000274339	0.00124708	382.6	34.2478	563.307	35.5517	355.66	14.8726
All_1_transcript_18979	0.00294878	0.00800014	349.607	13.3636	410.687	40.9832	539.623	53.5518
All_1_transcript_30420	5.64915e-07	2.00997e-05	868.623	58.3649	35.4967	6.23722	393.967	30.3649
All_1_transcript_18224	0.043317	0.0748029	414.44	107.471	570.953	101.401	307.63	81.5613
All_1_transcript_10201	4.23414e-05	0.000319174	703.313	66.2914	168.567	47.7486	418.177	32.892
All_1_transcript_55647	0.000115479	0.000651523	178.46	21.6157	518.943	40.3999	592.303	73.4102
All_1_transcript_28526	4.92191e-07	1.84943e-05	174.497	12.4541	427.27	34.2712	687.553	15.5443
All_1_transcript_28904	1.99848e-06	4.34667e-05	792.173	69.6575	28.8267	4.6662	467.797	27.2565
All_1_transcript_2120	5.51218e-08	5.46823e-06	190.52	11.3867	650.77	12.6029	442.86	17.8979
All_1_transcript_89571	0.000124778	0.000690566	200.433	9.97951	571.333	77.1052	511.227	14.4379
All_1_transcript_6506	4.63346e-08	4.99473e-06	1073.41	53.7818	0.486667	0.470886	206.57	24.7572
All_1_transcript_24724	7.01989e-05	0.000455952	149.887	14.5232	747.143	88.723	382.887	60.1154
All_1_transcript_28194	4.30363e-05	0.00032292	192.673	20.6744	485.373	20.4461	601.773	63.208
All_1_transcript_29108	2.06016e-05	0.000197056	318.93	6.60391	446.267	25.6549	509.247	9.64835
All_1_transcript_90013	6.59739e-05	0.00043632	259.93	13.0403	480.737	33.607	526.663	35.6285
All_1_transcript_17428	1.22046e-09	6.64388e-07	1045.94	21.8403	1.32333	1.3287	219.623	22.2636
All_1_transcript_26773	1.15502e-05	0.000132966	228.11	10.4881	488.47	33.9942	549.213	27.4451
All_1_transcript_30352	0.0273345	0.0506776	0	0	1260.03	827.285	0.0666667	0.11547
All_1_transcript_86801	9.85733e-06	0.000119912	13.8367	2.80261	1208.16	174.484	32.8967	17.6321
All_1_transcript_30785	2.61062e-07	1.28176e-05	83.4433	24.9323	989.583	58.0452	180.647	28.0151
All_1_transcript_30429	5.85067e-06	8.54163e-05	320.477	13.3215	477.013	12.3294	454.827	8.09112
All_1_transcript_28884	8.5743e-07	2.58309e-05	141.633	15.1887	611.44	14.3598	489.98	35.6969
All_1_transcript_28397	1.87798e-05	0.000185002	242.183	18.3345	454.087	34.8629	545.86	20.8706
All_1_transcript_30435	3.94285e-05	0.00030397	72.2633	5.92412	375.06	21.5602	793.903	115.674
All_1_transcript_18962	3.59961e-07	1.55673e-05	998.727	67.6542	0	0	241.713	35.4712
All_1_transcript_30305	0.000158622	0.000827302	217.993	26.6738	510.637	55.9748	510.117	32.3701
All_1_transcript_24851	9.5215e-06	0.000117233	206.88	2.0831	553.107	40.6504	468.887	21.4735
All_1_transcript_90349	1.15519e-07	7.94589e-06	289.823	8.99758	470.32	5.4795	465.997	6.68849
All_1_transcript_28898	5.61932e-06	8.32952e-05	129.573	4.54258	525.317	42.579	570.823	36.9402
All_1_transcript_28520	0.0189868	0.0373696	228.347	90.3093	614.057	142.897	381.45	112.236
All_1_transcript_28755	2.73847e-06	5.26535e-05	128.16	13.052	373.957	36.7033	720.127	47.4068
All_1_transcript_81199	3.10912e-07	1.4208e-05	1073.91	80.5721	0	0	147.057	21.0872
All_1_transcript_27074	0.00112349	0.00369686	233.22	12.7557	470.157	58.2457	516.723	67.0041
All_1_transcript_24210	6.06104e-05	0.000411086	216.007	36.3324	481.12	20.5046	521.2	40.4155
All_1_transcript_57318	1.82505e-06	4.12673e-05	226.217	40.6137	750.69	38.6589	235.03	14.2449
All_1_transcript_17236	1.0457e-05	0.00012464	642.14	85.4057	21.2133	2.75685	541.643	12.1886
All_1_transcript_27040	1.10783e-05	0.000129228	223.007	15.0616	411.233	30.8973	568.3	29.3751
All_1_transcript_26985	2.88702e-06	5.4054e-05	192.523	17.4299	477.943	26.8983	524.18	19.2594
All_1_transcript_21011	5.37835e-05	0.000378519	236.8	18.1069	480.053	28.6655	477.72	33.9053
All_1_transcript_26715	4.92183e-06	7.64478e-05	216.203	18.8063	508.93	26.9971	467.857	14.8803
All_1_transcript_28929	3.86968e-05	0.000300133	257.24	5.50248	477.857	31.6556	457.567	23.0056
All_1_transcript_30691	9.48126e-06	0.000116876	281.613	12.0162	437.187	13.4507	472.577	18.5515
All_1_transcript_21027	8.35167e-05	0.000515616	246.913	25.2551	469.233	17.6464	469.797	36.2733
All_1_transcript_18304	6.73061e-06	9.32309e-05	202.537	15.7918	470.58	34.9623	512.78	12.7607
All_1_transcript_28437	4.72803e-08	5.05011e-06	150.86	5.72906	645.15	17.4356	389.303	18.1234
All_1_transcript_84263	2.76255e-07	1.32499e-05	793.223	46.2207	22.13	1.45523	369.377	28.187
All_1_transcript_92333	0.0135451	0.0281436	230.153	93.9336	791.653	318.963	162.893	36.7859
All_1_transcript_91876	0.000170521	0.000874182	192.55	13.6002	467.6	54.7885	521.25	47.8541
All_1_transcript_18212	6.51402e-07	2.19232e-05	767.263	57.503	47.2467	0.866391	365.97	10.3705
All_1_transcript_28352	0.00117105	0.00382361	244.97	22.6072	542.72	83.8694	391.607	17.0196
All_1_transcript_26382	0.000270475	0.0012351	618.133	145.274	0	0	560.317	55.4434
All_1_transcript_30217	0.000164682	0.000851365	225.04	30.1577	427.11	33.9614	525.643	44.9748
All_1_transcript_87700	3.02169e-07	1.39697e-05	853.23	51.59	2.57	1.71616	321.373	32.8429
All_1_transcript_10459	7.06004e-06	9.63301e-05	0.0133333	0.023094	1163.39	161.663	12.8867	6.89298
All_1_transcript_27521	7.87268e-06	0.000103552	215.237	20.6771	446.407	24.4215	514.51	21.7807
All_1_transcript_30423	1.21911e-07	8.24415e-06	281.963	7.28193	452.13	5.58756	441.217	7.16857
All_1_transcript_28698	2.56552e-05	0.000228274	30.4433	1.77962	775.77	70.5635	364.707	87.8853
All_1_transcript_18961	0.00043565	0.00176785	233.34	13.3101	446.38	63.6077	490.347	20.654
All_1_transcript_30690	0.0108354	0.0233547	179.997	66.7404	739.553	264.061	250.253	70.8625
All_1_transcript_94367	0.000179175	0.00090565	36.8367	8.10114	921.32	194.287	211.457	38.982
All_1_transcript_17436	0.0046802	0.0116563	329.627	2.31535	424.487	38.1933	414.487	13.1521
All_1_transcript_5015	5.48112e-06	8.20003e-05	212.743	5.00712	647.907	52.6447	301.98	6.94144
All_1_transcript_88332	1.3823e-05	0.000150837	185.783	20.6262	489.887	33.3042	484.47	26.4503
All_1_transcript_83574	0.0105275	0.0228074	484.367	80.2224	263.78	55.2012	408.967	33.199
All_1_transcript_70794	1.80647e-07	1.02669e-05	110.173	9.19528	609.393	28.0507	435.857	14.9714
All_1_transcript_26865	1.90526e-06	4.24204e-05	112.713	31.2235	283.25	28.649	758.83	49.2603
All_1_transcript_16839	0.000655031	0.00242559	203.51	66.0584	622.413	75.0687	324.88	57.0598
All_1_transcript_18696	0.00047229	0.00188095	222.89	30.6973	431.653	39.4286	493.137	50.8619
All_1_transcript_70037	8.41403e-06	0.000108572	186.143	6.17871	547.58	44.321	412.787	8.68428
All_1_transcript_27051	1.33026e-07	8.6338e-06	1.70333	1.29554	1115.72	75.2289	28.6167	23.5913
All_1_transcript_30288	0.00113004	0.00371365	339.793	40.0116	251.517	36.6156	549.707	72.4033
All_1_transcript_74327	0.00039888	0.00165456	322.927	10.5727	355.58	32.6471	461.35	8.39662
All_1_transcript_26431	2.50074e-06	4.98888e-05	634.097	51.3779	27.6067	4.72569	477.263	37.8022
All_1_transcript_29060	2.32571e-06	4.75069e-05	45.89	10.4597	964.55	101.565	125.44	3.20824
All_1_transcript_28699	3.35082e-05	0.000271798	231.293	15.3572	398.64	35.2568	503.75	20.2006
All_1_transcript_28609	1.09915e-05	0.00012892	1.37333	1.19001	1092.19	161.374	39.1233	10.5214
All_1_transcript_6432	0.00660536	0.0155142	179.983	60.9043	628.12	163.498	318.69	77.6516
All_1_transcript_10492	0.00497725	0.012265	298.607	22.1257	407.103	42.3249	417.337	19.8209
All_1_transcript_30318	2.56989e-05	0.000228452	223.97	21.625	425.177	16.2134	473.733	29.4835
All_1_transcript_28182	0.000682711	0.00250207	208.977	19.8734	429.04	61.6265	481.623	43.2143
All_1_transcript_2159	2.41679e-08	3.58166e-06	794.047	23.5715	8.99	2.40963	315.913	28.2864
All_1_transcript_24172	0.038922	0.0682801	127.743	55.2904	734.123	366.751	257.013	138.956
All_1_transcript_29288	6.40998e-07	2.17241e-05	202.32	15.497	420.627	15.2377	492.07	11.0536
All_1_transcript_30498	0.0010405	0.00348218	223.99	55.9807	397.16	53.487	488.89	11.2525
All_1_transcript_71693	0.00406661	0.0103829	513.133	72.5144	276.96	19.6405	318.353	58.4688
All_1_transcript_87684	0.00924661	0.0204453	0	0	1107.82	570.915	0.256667	0.353601
All_1_transcript_26453	0.000144243	0.000770206	222.477	16.7289	405.177	45.2199	479.6	24.1218
All_1_transcript_10761	0.000843243	0.00295248	208.373	14.5469	514.697	74.547	383.623	40.3045
All_1_transcript_28728	3.41952e-05	0.000275065	668.56	91.928	84.5367	10.8146	350.197	6.10733
All_1_transcript_91506	0.000561736	0.00214911	745.327	180.509	2.69333	1.31074	355.103	68.1542
All_1_transcript_28119	3.01436e-05	0.000253771	276.72	6.91165	429.713	21.9296	393.907	9.40247
All_1_transcript_94116	1.03905e-06	2.92344e-05	271.333	4.86214	505.603	6.50351	322.637	19.9896
All_1_transcript_30469	0.00131441	0.0041939	164.803	42.4403	617.133	101.35	313.773	86.8163
All_1_transcript_26259	0.00014269	0.000764347	200.74	17.6947	543.26	37.7278	345.127	56.1675
All_1_transcript_88441	0.000813301	0.00286912	276.597	92.0269	105.62	26.7268	705.463	142.518
All_1_transcript_2814	0.0253083	0.0475301	356.807	69.0878	435.387	30.0893	289.64	30.9293
All_1_transcript_91148	4.5109e-05	0.000332966	597.98	34.2371	67.7567	1.75115	416.09	82.8451
All_1_transcript_81960	4.6297e-06	7.33869e-05	870.837	99.0664	1.86333	0.929319	207.797	25.8711
All_1_transcript_28557	5.22281e-06	7.94211e-05	820.16	93.2256	15.3067	3.76649	243.383	20.2423
All_1_transcript_28752	9.34085e-06	0.000115912	268.253	31.7402	1.28667	1.47079	806.473	99.2311
All_1_transcript_30250	2.3362e-09	1.0441e-06	194.943	1.44798	491.577	6.13469	387.86	7.113
All_1_transcript_30270	0.000117436	0.00065932	240.35	10.708	422.027	35.4752	411.193	15.2024
All_1_transcript_26833	3.80583e-05	0.000296306	206.28	13.1285	390.56	27.8291	476.49	32.3022
All_1_transcript_30158	0.000377506	0.00158921	207.77	12.661	512.717	52.267	352.423	50.4572
All_1_transcript_90283	0.000488552	0.00193036	34.7633	10.1653	995.803	279.734	42.1367	2.39354
All_1_transcript_27574	0.0149705	0.0305871	142.507	44.3202	363.167	14.7574	566.837	204.962
All_1_transcript_24868	8.48333e-06	0.000109046	630.063	70.2663	41.09	6.33725	401.273	22.9979
All_1_transcript_76343	1.29914e-06	3.36771e-05	183.453	12.634	457.893	5.61107	430.477	23.7714
All_1_transcript_68011	0.0329346	0.059352	0	0	1069.62	734.631	0.11	0.190526
All_1_transcript_30219	4.63448e-07	1.79246e-05	664.883	39.0578	15.6667	2.2266	385.027	30.8304
All_1_transcript_28107	5.29956e-05	0.000374547	219.847	13.2623	394.663	26.9766	447.11	27.4641
All_1_transcript_12658	5.48063e-09	1.52133e-06	816.113	25.6927	0.686667	0.512868	243.643	16.3817
All_1_transcript_24738	5.45647e-05	0.000381979	210.917	19.3227	400.603	22.1351	448.047	31.6026
All_1_transcript_29092	1.14842e-06	3.12194e-05	212.273	10.2044	466.553	19.4478	375.62	6.68807
All_1_transcript_31000	0.0021212	0.00615321	237.983	20.3632	400.83	20.1282	414.933	58.8033
All_1_transcript_24656	4.41309e-05	0.000328049	193.467	21.2859	429.157	38.2069	430.13	11.4252
All_1_transcript_20214	2.6382e-06	5.1568e-05	164.84	17.9857	414.537	19.3584	465.503	19.7498
All_1_transcript_91826	1.30617e-05	0.000144742	49.3067	8.73397	387.727	55.8359	605.957	49.9818
All_1_transcript_14688	0.000249912	0.00116365	250.787	37.0685	579.003	78.3162	212.927	25.8042
All_1_transcript_67064	3.3277e-10	2.87559e-07	781.913	8.08743	12.2867	2.011	248.453	15.9353
All_1_transcript_26461	1.18428e-05	0.00013512	287.95	19.2665	477.81	12.5144	274.443	19.4184
All_1_transcript_68082	1.08507e-05	0.000127751	175.147	10.9502	489.323	31.3699	375.68	24.7951
All_1_transcript_24572	1.13223e-07	7.87742e-06	842.737	53.08	1.59667	0.717379	194.913	3.55419
All_1_transcript_14588	2.34971e-05	0.000214979	129.947	15.1786	603.44	53.6413	305.42	44.2833
All_1_transcript_6546	5.40657e-06	8.11917e-05	156.243	17.9	438.6	13.2144	442.633	30.8201
All_1_transcript_24498	0.00751439	0.0172665	272.387	35.4944	480.923	93.2119	282.717	12.0653
All_1_transcript_89053	9.40316e-05	0.000561816	202.94	18.8883	380.547	35.1462	450.953	27.2508
All_1_transcript_90599	2.29533e-06	4.72184e-05	585.977	51.6956	47.9833	9.11093	397.207	15.2435
All_1_transcript_90625	3.3948e-05	0.000273936	601.98	39.2634	0.43	0.378021	427.653	89.8614
All_1_transcript_24626	7.80565e-07	2.45264e-05	833.227	71.7854	0.636667	1.10274	193.363	11.8986
All_1_transcript_20611	0.00362894	0.00947106	221.05	22.8111	324.38	67.5313	481.693	65.5965
All_1_transcript_26231	6.76736e-06	9.35318e-05	624.317	39.2752	136.587	45.6583	264.42	8.4882
All_1_transcript_26255	5.30455e-05	0.000374778	242.18	6.64314	367.733	25.1999	412.16	15.2011
All_1_transcript_29236	1.83765e-06	4.14232e-05	150.967	14.3049	436.377	20.8928	433.427	18.9384
All_1_transcript_87603	2.08329e-06	4.46492e-05	224.413	2.33327	351.233	16.2541	442.093	13.9392
All_1_transcript_12220	9.55534e-05	0.000568413	0.0166667	0.0288675	1004.06	218.708	9.5	3.23084
All_1_transcript_28757	0.00183881	0.00549548	186.88	31.3215	399.5	42.1731	424.437	66.1752
All_1_transcript_24446	0.000246312	0.00115058	288.827	20.7322	217.263	48.4926	503.09	40.7042
All_1_transcript_90965	1.28254e-06	3.3446e-05	73.7	11.1811	440.983	25.1638	494.11	31.1261
All_1_transcript_28554	0.00201438	0.00591066	229.47	5.37277	407.633	56.1171	361.96	23.143
All_1_transcript_28914	0.000112712	0.000639891	159.597	27.5043	385.403	35.7964	450.83	38.9522
All_1_transcript_14126	4.78901e-07	1.83006e-05	478.343	20.0587	162.093	10.7772	344.383	8.80894
All_1_transcript_24668	4.79357e-07	1.83006e-05	145.297	15.9048	639.74	24.4605	195.817	30.0037
All_1_transcript_24470	1.25105e-07	8.38202e-06	768.773	40.5581	36.6433	7.85846	171.043	24.1614
All_1_transcript_91677	8.94309e-06	0.000112597	166.56	23.2316	404.053	6.30299	405.417	24.9607
All_1_transcript_88110	5.04293e-08	5.17049e-06	99.9933	5.76545	296.25	22.6168	579.777	10.1245
All_1_transcript_6069	2.55418e-08	3.68327e-06	744.23	35.0582	1.75333	1.83481	229.997	7.01186
All_1_transcript_90298	3.51329e-05	0.000280021	124.853	33.5078	51.5433	20.3102	795.36	124.637
All_1_transcript_19057	0.0373445	0.0659564	450.863	121.026	269.603	52.0142	251.157	31.5024
All_1_transcript_20741	0.00273825	0.00754562	208.26	33.8948	401.153	43.9317	360.523	44.3513
All_1_transcript_18887	1.87126e-07	1.04747e-05	17.0667	1.26753	786.16	13.1705	163.98	51.9791
All_1_transcript_28714	0.000187745	0.000939051	123.333	22.7658	448.34	50.7701	395.283	49.4318
All_1_transcript_88695	2.61367e-05	0.000230743	334.907	19.8149	170.927	23.7975	460.52	31.2412
All_1_transcript_26927	0.0127743	0.0267991	5.44333	1.94716	915.497	489.013	44.0767	57.0964
All_1_transcript_93450	0.000980475	0.00331933	536.55	135.93	3.45667	2.206	422.713	87.1812
All_1_transcript_10702	3.14129e-05	0.000260668	198.633	22.3777	493.703	34.4029	267.977	25.3453
All_1_transcript_78905	0.000107759	0.000619393	248.833	17.6432	407.23	14.4964	304.047	21.1542
All_1_transcript_90505	2.09504e-07	1.12676e-05	694.09	42.4497	1.82667	1.12291	263.5	19.6679
All_1_transcript_26966	4.17822e-08	4.77815e-06	0.703333	1.21821	921.17	51.0656	34.3333	15.4013
All_1_transcript_93713	0.0133193	0.0277512	231.787	38.5408	374.997	58.6394	347.807	21.631
All_1_transcript_30347	2.90721e-10	2.69381e-07	762.237	9.40609	1.20667	1.18938	190.18	14.9123
All_1_transcript_16525	0.000129448	0.000708759	117.18	24.5668	414.007	62.7719	422.06	16.7752
All_1_transcript_16936	3.44961e-07	1.51748e-05	528.48	24.5108	35.3133	3.25087	386.197	27.4557
All_1_transcript_83506	5.50974e-08	5.46823e-06	724.73	37.8536	11.08	2.04546	207.037	10.9909
All_1_transcript_30130	1.58873e-06	3.81208e-05	56.2133	13.3628	295.483	20.8528	590.483	43.8554
All_1_transcript_28727	3.25315e-05	0.000266325	155.48	2.66456	385.757	41.0056	400.517	13.3907
All_1_transcript_26359	0.00195734	0.00577795	69.5133	14.7362	730.253	231.092	140.323	53.1627
All_1_transcript_18458	6.77077e-05	0.000444478	607.523	88.2361	140.937	22.8271	190.523	8.05525
All_1_transcript_28716	2.91542e-07	1.36965e-05	49.3	10.2771	305.827	15.897	581.79	32.5855
All_1_transcript_10084	0.000308992	0.00136279	208.87	21.3607	372.037	31.1324	355.333	18.097
All_1_transcript_30783	3.88825e-06	6.53328e-05	744.853	68.8219	1.19667	0.800333	188.38	49.3349
All_1_transcript_81399	1.63261e-06	3.87043e-05	734.65	71.17	4.9	1.92159	194.243	7.56659
All_1_transcript_26969	0.00011946	0.000668015	527.2	86.1461	70.11	24.4334	336.333	13.1378
All_1_transcript_19031	5.20494e-06	7.92571e-05	157.933	3.75953	545.903	34.082	227.14	33.0121
All_1_transcript_92581	0.00034679	0.00148546	171.86	15.1931	393.72	44.9935	364.463	32.2248
All_1_transcript_22770	0.0054933	0.0133166	28.46	6.46798	391.363	119.948	507.807	160.454
All_1_transcript_30377	3.30796e-06	5.91323e-05	52.6733	3.97474	319.403	36.2132	555.48	39.2975
All_1_transcript_30789	3.65775e-05	0.000287952	172.133	22.1909	330.217	29.919	423.673	16.6611
All_1_transcript_20680	0.000321612	0.00140413	143.98	8.07783	367.007	43.3603	411.79	50.9449
All_1_transcript_6377	1.21591e-08	2.40695e-06	123.997	10.0441	441.18	8.65223	356.867	3.29797
All_1_transcript_6306	4.88657e-07	1.84365e-05	0	0	911.653	80.7121	9.42	4.04015
All_1_transcript_62976	3.3663e-05	0.000272546	112.587	11.4001	500.067	47.8154	306.453	36.6187
All_1_transcript_24574	9.59391e-08	7.30101e-06	129.75	5.03444	286.13	2.66696	502.993	21.2664
All_1_transcript_4024	0.000200613	0.000987869	231.727	9.95778	275.71	33.3737	410.527	20.1542
All_1_transcript_29272	1.45112e-06	3.60916e-05	48.7267	8.14181	297.36	18.5929	571.53	44.0144
All_1_transcript_5468	2.26594e-07	1.18182e-05	627.08	32.5518	76.9767	17.8587	213.477	11.4609
All_1_transcript_14783	4.42391e-08	4.87563e-06	731.57	38.268	1.69667	0.609289	183.417	8.50906
All_1_transcript_20804	1.28444e-06	3.34554e-05	543.317	41.5345	19.8233	3.72217	353.477	24.0125
All_1_transcript_92885	0.00789824	0.017959	350.083	6.70475	227.17	37.6703	334.987	43.452
All_1_transcript_53952	8.74868e-05	0.000533845	165.293	16.8232	350.713	30.2922	395.987	29.6936
All_1_transcript_21021	3.53807e-07	1.53929e-05	210.163	2.72383	348.413	7.76219	351.7	8.47276
All_1_transcript_2648	0.00169132	0.00513827	686.067	220.144	9.94667	2.39149	212.48	19.7469
All_1_transcript_26346	8.04196e-07	2.49272e-05	12.3767	2.7505	855.85	75.9547	38.0833	26.5351
All_1_transcript_20995	1.47893e-08	2.7087e-06	710.27	22.4271	2.78	0.849647	193.02	22.0416
All_1_transcript_26943	0.00373442	0.00970139	46.94	12.8935	699.473	258.563	156.257	16.3229
All_1_transcript_20528	3.70992e-05	0.00029106	650.877	92.553	1.07667	0.905778	249.793	50.5934
All_1_transcript_18563	1.18907e-08	2.37541e-06	720.717	15.1739	3.99	1.10869	175.557	27.0134
All_1_transcript_85007	9.05286e-06	0.000113488	295.427	3.03027	235.067	12.8109	367.44	10.3514
All_1_transcript_26385	1.65919e-05	0.000170338	73.4733	14.3138	700.473	94.505	122.237	20.3779
All_1_transcript_10860	1.27194e-10	1.93352e-07	573.563	3.0788	35.1833	4.87034	286.433	8.73756
All_1_transcript_28438	4.36721e-07	1.73691e-05	642.06	43.943	7.43667	1.0681	244.713	20.6417
All_1_transcript_30334	0.00059885	0.00225655	125.16	34.098	582.723	109.394	185.19	62.8117
All_1_transcript_86634	1.39549e-05	0.000151793	199.617	13.0449	350.69	17.9742	342.277	6.33902
All_1_transcript_26706	9.69383e-05	0.000574532	0	0	892.053	195.742	0	0
All_1_transcript_27031	1.21201e-05	0.000137385	743.793	102.382	0.183333	0.317543	147.793	21.2073
All_1_transcript_26367	0.00255576	0.00714032	213.947	16.6261	357.79	29.3597	312.517	37.8386
All_1_transcript_12631	0.000420555	0.00172186	130.663	11.5048	463.843	72.8763	288.643	36.1332
All_1_transcript_14817	6.15932e-05	0.000416261	0.823333	0.176163	839.543	165.984	39.6367	9.78919
All_1_transcript_88119	1.52881e-07	9.32488e-06	702.83	21.3133	1.12	0.950631	173.38	41.2504
All_1_transcript_30495	0.000898123	0.00310112	0.0733333	0.080829	875.187	285.881	0.606667	0.47585
All_1_transcript_18787	2.74386e-06	5.27177e-05	162.723	10.6957	346.5	16.3125	366.23	12.4922
All_1_transcript_30882	2.30197e-07	1.19674e-05	148.003	5.93669	410.29	14.8454	316.303	8.42896
All_1_transcript_26964	0.000104643	0.00060608	162.393	8.37186	316.59	29.0771	395.043	34.1016
All_1_transcript_28455	0.000307881	0.00135907	198.71	14.2402	280.47	22.2617	392.913	36.9729
All_1_transcript_24261	7.60511e-08	6.42699e-06	69.81	9.9947	558.443	24.6836	243.173	8.61154
All_1_transcript_19058	4.48261e-06	7.18244e-05	139.187	3.2131	318.277	25.3465	410.267	17.4065
All_1_transcript_17413	0.00359448	0.00940517	157.58	34.9178	362.163	59.598	347.243	47.8342
All_1_transcript_28562	1.46135e-05	0.000156985	205.037	9.96106	343.75	14.188	317.16	10.3427
All_1_transcript_8093	3.50815e-05	0.000279868	144.303	40.0288	612.387	79.6612	108.237	9.08065
All_1_transcript_30560	1.86437e-05	0.000184256	62.2867	11.8951	295.213	18.7889	505.493	59.3452
All_1_transcript_20399	0.0370459	0.0655166	86.5133	51.5919	602.42	320.837	171.74	95.6168
All_1_transcript_13024	0.000312557	0.0013741	135.66	3.75765	329.923	49.8932	393.41	37.8876
All_1_transcript_30573	0.00136772	0.00433004	470.98	79.5446	17.44	1.7895	370.163	122.12
All_1_transcript_29109	5.42713e-06	8.14443e-05	54.98	5.42243	245.39	28.4254	557.693	51.1811
All_1_transcript_28584	8.74599e-06	0.000111176	166.42	3.32938	408.933	29.7934	281.35	5.48011
All_1_transcript_24715	2.96461e-05	0.000251527	649.127	72.6688	3.63333	1.85554	203.51	71.9619
All_1_transcript_26814	9.8092e-08	7.35604e-06	706.123	36.4165	0	0	148.27	24.511
All_1_transcript_2680	2.38359e-05	0.000216713	586.097	83.4809	1.14667	1.03176	265.837	25.6325
All_1_transcript_24681	4.03636e-05	0.000308959	163.1	12.2049	328.033	27.2969	361.393	17.5266
All_1_transcript_8460	4.04113e-06	6.71398e-05	201.667	7.0739	304.02	10.9147	346.74	10.0355
All_1_transcript_26133	5.14514e-05	0.000366188	1.75	0.396106	798.58	151.612	51.56	10.2026
All_1_transcript_24889	6.14779e-06	8.82758e-05	145.657	6.71459	258.48	26.7077	446.84	23.1907
All_1_transcript_29213	4.14152e-05	0.000314441	631.603	102.664	0.306667	0.0152753	218.09	22.7011
All_1_transcript_18966	1.5955e-05	0.000166389	172.38	14.4165	336.84	13.9991	340.517	17.625
All_1_transcript_24366	3.50504e-09	1.27204e-06	182.707	1.39141	318.977	4.88444	346.027	3.02946
All_1_transcript_34821	2.62686e-10	2.64137e-07	645.37	12.4979	10.7233	2.14742	191.423	6.68905
All_1_transcript_92856	0.00262819	0.00729307	139.237	84.8407	417.71	17.6201	289.72	42.6975
All_1_transcript_11017	4.97498e-05	0.000356995	83.36	5.58785	452.327	50.0538	310.59	37.8384
All_1_transcript_29293	2.23249e-05	0.000207391	31.5567	21.0542	638.76	77.5571	173.403	48.078
All_1_transcript_20638	8.79978e-05	0.000535912	182.467	13.9381	226.303	31.7882	434.26	36.3611
All_1_transcript_91179	2.16634e-06	4.56395e-05	41.8467	6.6165	274.713	37.4742	525.533	29.2079
All_1_transcript_20514	1.07154e-07	7.64175e-06	476.913	26.0355	31.5433	2.59018	326.76	7.10779
All_1_transcript_30248	1.57438e-06	3.79647e-05	55.7967	12.4045	644.553	54.0865	133.79	23.0623
All_1_transcript_18451	0.000398571	0.00165387	181.107	30.9141	443.21	58.7889	208.493	23.1268
All_1_transcript_30860	0.000146986	0.000780831	154.473	14.3397	296.68	27.947	379.427	34.3094
All_1_transcript_14880	1.39425e-06	3.50979e-05	93.8533	9.7034	286.237	18.5606	449.793	25.2429
All_1_transcript_2199	0.0265269	0.0494371	179.34	29.8432	382.36	68.07	266.533	87.752
All_1_transcript_32178	3.79084e-08	4.57316e-06	505.687	6.89174	20.7633	4.29373	301.417	23.0961
All_1_transcript_91625	4.95847e-08	5.15373e-06	143.49	7.89838	342.587	1.96892	340.57	8.85653
All_1_transcript_16086	5.40346e-06	8.11917e-05	201.227	29.1028	96.5433	29.3273	528.287	31.7929
All_1_transcript_24347	0.000273815	0.00124579	143	6.54896	388.317	54.1803	294.51	14.6238
All_1_transcript_10933	1.95747e-06	4.29892e-05	188.377	9.48362	379.84	14.4699	256.31	7.66519
All_1_transcript_30862	0.000190687	0.000950053	54.3767	2.30994	646.293	123.775	122.96	62.2922
All_1_transcript_26717	9.2947e-05	0.000557692	1.07	0.345977	798.01	168.738	24.0767	28.583
All_1_transcript_19070	0.000383027	0.00160578	196.593	7.21849	352.213	26.2637	269.037	26.1293
All_1_transcript_707	2.76482e-09	1.13592e-06	602.3	18.4976	39.28	2.63528	174.543	3.88651
All_1_transcript_92170	0.0112266	0.0240529	182.077	28.4493	309.34	42.3434	324.013	51.6856
All_1_transcript_30533	2.68788e-06	5.20949e-05	366.313	17.6417	117.867	8.93012	328.647	19.1679
All_1_transcript_30407	0.00112225	0.00369362	22.5467	3.21573	376.467	110.211	409.283	61.9799
All_1_transcript_26282	7.54224e-08	6.41078e-06	366.22	8.68396	142.597	9.14799	298.38	2.87105
All_1_transcript_20869	1.2876e-05	0.000143262	152.68	16.8284	321.033	17.1697	332.937	12.3999
All_1_transcript_18753	0.00192625	0.00570164	96.23	13.1874	519	139.446	191.19	36.8301
All_1_transcript_26404	2.28935e-05	0.00021074	128.257	12.2429	336.007	30.398	341.86	14.9647
All_1_transcript_21057	5.07921e-06	7.80294e-05	439.993	46.2511	19.08	0.885042	346.64	20.5896
All_1_transcript_20405	0.018138	0.0359458	127.827	36.1342	315.153	84.1743	362.487	89.8505
All_1_transcript_26947	1.00329e-07	7.35604e-06	570.353	23.4355	3.08333	0.798582	231.333	24.3137
All_1_transcript_30127	9.75756e-07	2.80168e-05	157.1	9.51158	351.09	12.9954	295.577	6.37433
All_1_transcript_30232	0.0370684	0.0655539	254.337	20.8481	292.177	17.3123	253.217	1.92417
All_1_transcript_29106	9.12349e-07	2.67883e-05	220.81	9.69967	388.817	15.5491	190.033	0.710023
All_1_transcript_28200	4.14639e-07	1.68861e-05	486.5	34.5405	13.14	2.10478	298.253	9.09415
All_1_transcript_89039	1.78705e-07	1.02232e-05	525.71	28.3839	17.9267	5.14845	252.197	16.2929
All_1_transcript_85221	1.89642e-06	4.22977e-05	50.3067	7.93195	493.65	27.0632	251.597	32.518
All_1_transcript_30877	0.000236839	0.00111993	406.437	20.4297	56.49	32.4261	331.927	72.486
All_1_transcript_26973	1.07255e-05	0.000126755	236.97	2.43107	92.2267	20.7509	465.223	44.2248
All_1_transcript_30637	8.08045e-07	2.49567e-05	138.24	1.63037	340.127	13.046	315.943	13.0361
All_1_transcript_28858	8.36469e-09	1.91727e-06	698.673	22.3743	0	0	95.2233	19.3759
All_1_transcript_2400	0.000813899	0.0028703	131.467	28.9657	353.897	58.3254	307.817	4.15969
All_1_transcript_84189	0.00230731	0.00658606	220.907	9.85766	223.307	26.4691	348.427	40.4035
All_1_transcript_30306	2.60195e-05	0.000230081	137.247	9.26828	312.62	27.1424	341.2	17.1635
All_1_transcript_30394	1.76842e-07	1.01871e-05	0.753333	0.22942	787.203	59.1036	0.26	0.3995
All_1_transcript_16302	1.48974e-05	0.00015882	337.99	45.1741	31.4367	2.50408	417.94	33.2145
All_1_transcript_10483	0.000206434	0.0010093	568.163	110.013	4.98	1.97745	213.043	56.3457
All_1_transcript_16865	3.80818e-05	0.000296338	593.937	94.5417	3.19	1.76519	188.623	24.3302
All_1_transcript_28132	0.00285581	0.00780139	18.2133	6.66995	661.887	242.55	105.6	39.8497
All_1_transcript_11038	1.34163e-06	3.42484e-05	555.013	46.1736	36.13	4.63651	194.167	14.5994
All_1_transcript_26725	5.31138e-05	0.0003752	474.723	77.3124	14.91	4.09574	295.343	17.297
All_1_transcript_6808	1.86377e-05	0.000184256	260.49	13.892	156.843	19.4455	367.303	18.2679
All_1_transcript_28439	1.2012e-05	0.00013655	26.7567	5.02695	706.93	102.058	50.27	6.37184
All_1_transcript_2315	0.000486401	0.00192461	156.473	10.088	360.58	22.3795	266.35	45.4923
All_1_transcript_88785	0.000105828	0.000611814	0	0	782.1	174.268	0	0
All_1_transcript_27515	2.86474e-08	3.87149e-06	517.76	16.6358	0.586667	0.881211	262.39	18.39
All_1_transcript_24113	4.15714e-05	0.000315508	138.857	17.3798	292.673	24.0728	349.153	19.8414
All_1_transcript_80493	5.78743e-06	8.49244e-05	17.4567	1.34894	629.477	61.9795	133.237	44.2073
All_1_transcript_29062	0.00146173	0.00457085	207.883	1.53001	282.01	24.1164	288.983	13.8523
All_1_transcript_27014	4.27447e-05	0.00032112	102.157	22.4364	499.283	59.0318	176.8	29.2189
All_1_transcript_82471	8.69575e-06	0.000110755	0.97	0.52915	732.007	100.321	44.7033	22.9066
All_1_transcript_27064	0.00230059	0.00657074	151.62	10.2466	380.543	56.782	244.07	52.1756
All_1_transcript_30161	9.93861e-09	2.14271e-06	592.263	11.8378	3.50333	0.460579	178.833	21.2216
All_1_transcript_83882	2.57404e-09	1.08834e-06	627.183	17.5115	0.0233333	0.0404145	146.637	11.681
All_1_transcript_7666	0.00400542	0.0102525	594.963	224.09	8.62	4.57872	170.01	41.4959
All_1_transcript_89504	3.45278e-05	0.000276871	206.807	11.5261	254.513	11.4756	311.413	3.52236
All_1_transcript_24330	1.70342e-06	3.97735e-05	454.05	42.0254	12.79	0.930537	302.55	7.47615
All_1_transcript_28979	8.79507e-07	2.62801e-05	649.193	56.5391	4.95	1.05447	112.64	16.0728
All_1_transcript_26402	4.9414e-07	1.85196e-05	435.867	34.6938	2.72667	2.28036	326.013	1.78158
All_1_transcript_28934	3.51855e-05	0.000280215	136.323	8.44662	299.45	29.2782	327.457	12.4222
All_1_transcript_26446	0.000128575	0.000705199	143.707	13.6126	296.467	35.1498	321.563	7.54057
All_1_transcript_12474	0.00196657	0.00579968	126.987	6.58802	295.433	26.242	338.867	68.1919
All_1_transcript_60896	0.0161367	0.0325936	230.763	7.09635	248.75	24.4109	281.753	5.67452
All_1_transcript_30116	0.000580374	0.00220344	320.493	33.5962	138.247	33.2831	301.63	22.487
All_1_transcript_16343	2.02452e-08	3.21383e-06	438.087	8.14817	56.7033	5.61749	261.403	14.1676
All_1_transcript_16638	1.53075e-06	3.7326e-05	377.693	9.01262	43.6667	4.95151	333.387	32.3335
All_1_transcript_17447	0.010004	0.0218644	155.303	29.3559	360.617	83.1218	238.657	31.8516
All_1_transcript_10402	0.000446442	0.00180174	107.89	20.7044	326.217	41.6821	319.54	40.7621
All_1_transcript_18639	2.45161e-06	4.93547e-05	406.43	34.7314	11.5933	1.58229	335.253	24.6409
All_1_transcript_89441	9.02408e-05	0.000545463	124.663	8.98018	362.747	26.3441	262.193	35.1825
All_1_transcript_30184	0.000122292	0.000679831	138.77	19.464	258.837	24.7841	351.333	28.0485
All_1_transcript_30338	1.11936e-05	0.000130065	116.54	6.96131	261.837	19.2438	370.19	26.3274
All_1_transcript_28867	0.000561117	0.00214714	131.657	9.32245	323.337	38.6977	293.377	35.8173
All_1_transcript_20455	9.34465e-06	0.000115912	148.807	16.6156	367.033	19.0069	232.183	12.0587
All_1_transcript_85980	0.000885093	0.00306552	62.1933	11.0709	605.923	171.208	78.85	32.1395
All_1_transcript_28621	0.000663721	0.00244834	175.03	8.94628	253.33	23.4854	317.15	28.6546
All_1_transcript_28604	0.00212822	0.00616907	131.657	15.9714	311.707	45.2984	302.113	47.2972
All_1_transcript_29230	3.60013e-06	6.21673e-05	34.6733	6.18802	640.51	54.7267	69.4433	48.6885
All_1_transcript_85263	0.000161359	0.000837887	93.56	18.6282	441.45	63.4872	209.143	32.3218
All_1_transcript_71004	5.5872e-08	5.49692e-06	42.7	4.10983	548.19	19.2087	152.93	20.6765
All_1_transcript_20403	0.000232032	0.00110256	0.283333	0.28006	741.547	189.541	1.29667	0.460579
All_1_transcript_26120	2.62807e-06	5.14163e-05	437.553	41.6077	7.63333	0.958871	295.747	16.8089
All_1_transcript_16509	2.2203e-06	4.62019e-05	439.443	38.4012	26.7267	1.25045	272.933	15.2781
All_1_transcript_30715	1.77674e-07	1.01946e-05	442.33	16.2308	37.2167	12.9647	258.47	16.3199
All_1_transcript_20740	0.000113561	0.000643536	153.483	24.5955	409.79	48.2523	173.997	12.7969
All_1_transcript_24128	1.46734e-06	3.62249e-05	97.74	6.98893	479.573	26.2984	156.963	26.7533
All_1_transcript_29231	1.80971e-06	4.10271e-05	441.493	34.9227	8.73333	2.42385	281.97	23.3927
All_1_transcript_93894	0.0252325	0.0474165	182.187	20.407	328.257	80.6531	221.413	13.9501
All_1_transcript_18832	5.99053e-08	5.71992e-06	430.66	14.6846	63.8033	6.80897	236.33	11.6176
All_1_transcript_92809	5.12731e-05	0.000365142	47.5267	5.20012	235.983	33.7578	445.65	58.5185
All_1_transcript_30278	1.33807e-06	3.42484e-05	62	2.70651	502.04	39.5103	162.55	14.4497
All_1_transcript_81023	9.50257e-05	0.000566031	299.423	32.4839	122.647	3.42629	304.447	21.7012
All_1_transcript_20516	4.69795e-05	0.000342363	98.6167	13.3087	222.247	25.9437	404.93	42.6226
All_1_transcript_12169	5.21464e-06	7.93769e-05	165.057	2.94738	200.677	13.4121	359.797	19.5102
All_1_transcript_26967	0.000144894	0.000772544	151.783	15.0442	342.62	28.2705	229.777	22.4816
All_1_transcript_87065	0.000192522	0.00095668	8.93667	1.68954	575.513	125.142	138.68	23.1317
All_1_transcript_2101	8.72847e-05	0.000532985	15.97	4.43034	656.23	131.365	50.5067	27.9405
All_1_transcript_26462	2.39302e-05	0.000217343	113.87	6.93035	287.923	25.7513	320.567	19.6964
All_1_transcript_27092	8.02544e-05	0.000501302	579.313	107.642	0	0	142.763	27.0615
All_1_transcript_53249	7.86494e-06	0.000103511	78.59	8.39235	334.287	33.1193	308.91	6.37868
All_1_transcript_6938	2.1823e-05	0.000204034	645.837	103.571	0	0	74.8767	5.92878
All_1_transcript_24945	1.94746e-05	0.000190118	576.517	84.6826	1.16333	1.01786	142.813	16.7842
All_1_transcript_30307	5.67335e-05	0.000392993	319.83	15.4439	140.05	24.3061	259.767	13.2255
All_1_transcript_30203	1.47308e-05	0.000157662	147.003	6.84764	262.24	20.0626	310.097	8.96945
All_1_transcript_28639	8.15046e-06	0.000106114	372.98	4.57461	7.30333	2.1882	339.013	49.8919
All_1_transcript_18651	3.13769e-07	1.42848e-05	22.4367	2.81484	179.69	32.686	517.14	15.3305
All_1_transcript_24528	0.00445939	0.0112051	201.667	6.27612	254.983	22.4694	258.91	7.75315
All_1_transcript_28974	5.87778e-05	0.000402733	140.057	8.84191	277.28	19.3237	297.743	20.9931
All_1_transcript_30260	4.4025e-05	0.00032763	2.15333	1.27021	633.543	113.773	79.0567	9.22246
All_1_transcript_33057	1.72999e-06	4.00273e-05	329.503	19.246	69.8933	3.55171	314.95	19.813
All_1_transcript_86093	0.0011854	0.00386052	633.853	205.006	0.553333	0.162583	78.77	17.4358
All_1_transcript_14271	2.02116e-05	0.000194617	46.39	2.80476	568.767	81.3625	97.8467	18.3011
All_1_transcript_35393	2.70754e-06	5.22771e-05	157.89	2.12819	249.877	13.5829	304.4	6.59455
All_1_transcript_89770	1.6948e-05	0.000172706	148.14	9.54588	255.04	14.3102	308.93	15.2909
All_1_transcript_21029	1.57825e-06	3.80251e-05	103.947	6.953	313.517	10.5533	292.41	17.6295
All_1_transcript_2427	8.81502e-06	0.00011176	101.49	8.99287	354.597	29.0312	253.45	10.1685
All_1_transcript_14224	0.00129212	0.00413702	0.05	0.0866025	709.013	247.805	0.39	0.334215
All_1_transcript_47764	0.0411572	0.0716184	169.32	31.3005	293.047	63.9776	244.56	32.8005
All_1_transcript_16590	1.97425e-05	0.000191788	160.15	9.27678	194.9	15.0491	351.507	23.5255
All_1_transcript_16502	2.91635e-05	0.000248546	26.3533	4.24505	633.183	105.857	45.41	10.7365
All_1_transcript_28889	0.0384591	0.0675905	116.017	46.5632	398.483	156.059	190.01	79.1982
All_1_transcript_17495	0.000438063	0.00177582	304.603	15.4103	216.333	25.736	181.587	9.58545
All_1_transcript_8455	2.66449e-08	3.76748e-06	99.7167	5.75001	279.313	3.66248	323.38	8.92621
All_1_transcript_26673	0.00147705	0.00460801	152.337	25.4114	247.5	11.516	301.307	37.6259
All_1_transcript_12792	1.1732e-06	3.16524e-05	90.1333	4.25277	342.71	16.1762	266.477	16.03
All_1_transcript_42833	5.21957e-05	0.000370276	155.787	7.91546	294.183	21.6478	249.017	6.98845
All_1_transcript_26759	0.0185834	0.0367	119.643	45.8321	275.897	72.6455	303.107	56.7262
All_1_transcript_6987	3.66999e-06	6.29491e-05	119.033	4.42747	291.223	17.2041	287.977	11.8459
All_1_transcript_2102	4.64061e-05	0.000339604	75.66	2.34135	475.92	71.0628	145.393	7.56472
All_1_transcript_24426	2.79338e-05	0.000241615	114.96	23.692	278.48	15.3093	303.463	13.725
All_1_transcript_29073	0.000242986	0.00114031	152.88	5.96684	266.85	18.5316	275.37	23.5568
All_1_transcript_91057	5.97766e-05	0.000407525	0	0	694.223	140.039	0	0
All_1_transcript_26150	0.00651784	0.0153425	100.563	32.3037	321.81	39.42	271.68	81.7077
All_1_transcript_14177	1.04465e-06	2.93514e-05	66.3633	6.79284	420.563	11.1528	203.907	28.4611
All_1_transcript_30326	0.0109051	0.0234781	251.51	16.975	207.403	11.0254	230.36	2.50426
All_1_transcript_18689	1.19751e-06	3.19465e-05	87.1933	7.22172	251.26	22.3445	350.327	4.15661
All_1_transcript_62164	0.0161576	0.0326243	103.573	4.05026	401.93	153.706	182.78	24.5627
All_1_transcript_16621	0.00143269	0.00449522	159.503	5.21422	257.177	24.0444	270.533	28.1998
All_1_transcript_94455	0.00038332	0.0016067	14.14	1.15104	473.987	98.5258	198.393	53.6447
All_1_transcript_26302	0.000766825	0.00273686	453.06	111.694	7.88667	1.61299	225.343	49.9988
All_1_transcript_12657	3.04124e-05	0.000255342	496.63	74.7106	2.63667	0.699738	187.02	21.0019
All_1_transcript_90035	1.17379e-06	3.16524e-05	104.933	8.59728	334.97	8.60882	243.96	16.7701
All_1_transcript_83558	5.20427e-06	7.92571e-05	101.287	6.89512	227.02	23.1264	355.463	16.4972
All_1_transcript_20436	3.28248e-05	0.000268052	152.057	7.58231	318.253	22.0157	213.007	12.6205
All_1_transcript_30714	0.00281325	0.00771031	96.7533	12.1574	284.443	59.1608	299.583	51.4527
All_1_transcript_16909	4.89382e-07	1.84365e-05	385.513	10.1172	46.0333	5.62962	249.047	23.6917
All_1_transcript_31106	0.0317988	0.0576083	127.9	25.6311	314.71	106.875	237.957	13.6654
All_1_transcript_59776	0.0449033	0.0771786	0	0	679.847	504.803	0.11	0.11
All_1_transcript_10681	3.55759e-05	0.00028221	126.713	27.0618	378.313	32.7484	174.453	4.12231
All_1_transcript_28118	4.81276e-05	0.00034865	292.527	38.3948	49.37	11.9686	336.223	32.9785
All_1_transcript_20746	9.05232e-07	2.67092e-05	78.6433	17.7225	483.693	33.5119	113.49	6.2815
All_1_transcript_12595	7.41314e-08	6.36949e-06	449.193	19.2663	15.7167	1.08868	210.157	14.9741
All_1_transcript_56533	1.9667e-06	4.31052e-05	128.887	9.82862	413.42	29.1169	132.517	8.35851
All_1_transcript_93178	2.32094e-05	0.000213063	47.2667	13.3044	471.017	54.0358	156.177	34.1865
All_1_transcript_87454	5.3763e-07	1.94628e-05	431.167	27.2874	6.86333	0.650026	235.073	19.0794
All_1_transcript_88376	3.57173e-07	1.55083e-05	42.9833	5.21682	208.96	11.757	420.837	24.5661
All_1_transcript_22689	3.19705e-05	0.000263636	0	0	650.823	115.868	20.2067	6.39563
All_1_transcript_35373	3.34872e-09	1.23591e-06	543.237	17.8663	7.26333	1.43186	120.503	6.11896
All_1_transcript_18783	0.00691035	0.0161028	241.51	14.4683	178.747	19.8298	250.587	21.8571
All_1_transcript_26245	2.9811e-05	0.000252287	138.72	5.64072	252.823	17.1637	278.647	14.3467
All_1_transcript_18354	0.00204396	0.00598135	0.41	0.360971	628.273	232.132	39.2633	9.43284
All_1_transcript_24913	1.9865e-06	4.33209e-05	94.08	12.0866	431.357	29.4836	142.023	16.0073
All_1_transcript_30567	0.000212953	0.00103068	132.34	10.8562	279.98	32.228	254.173	5.30655
All_1_transcript_52655	0.00027753	0.00125872	145.983	20.2114	391.033	62.1666	128.493	15.4106
All_1_transcript_18339	8.22358e-07	2.51854e-05	123.49	3.67305	293.14	6.07604	248.833	13.0102
All_1_transcript_20334	0.00886065	0.0197497	103.4	26.5726	215.247	49.3744	346.603	91.9544
All_1_transcript_8229	7.72075e-08	6.47859e-06	108.7	12.7525	4.15667	1.30247	551.933	30.3427
All_1_transcript_20848	2.46748e-08	3.60599e-06	518.41	24.6546	1.87667	0.973875	143.96	3.85716
All_1_transcript_91016	5.72391e-09	1.53874e-06	458.507	11.1311	2.57667	1.57329	202.23	12.4275
All_1_transcript_18624	5.44551e-06	8.16049e-05	124.887	4.49173	428.313	11.5704	109.773	39.7611
All_1_transcript_30491	1.08771e-06	3.01312e-05	27.3667	17.0438	605.287	39.1542	30.28	40.3681
All_1_transcript_12095	0.0163916	0.0330151	337.47	80.0387	151.203	61.4473	173.64	19.5172
All_1_transcript_10307	0.0198142	0.0387214	223.403	35.6081	138.18	16.7541	299.717	75.6251
All_1_transcript_4044	3.19389e-06	5.77392e-05	130.353	7.82582	241.993	14.4149	288.433	5.19481
All_1_transcript_78633	0.00951381	0.0209277	132.1	22.7618	243.93	29.9352	284.053	59.8951
All_1_transcript_30126	1.39185e-07	8.79015e-06	30.0667	5.42738	547.747	28.9988	79.03	20.1528
All_1_transcript_29078	9.65526e-07	2.78468e-05	122.453	9.02531	385.273	16.5609	148.1	16.5254
All_1_transcript_14281	0.00127995	0.00410652	137.793	22.4616	308.737	46.0877	208.843	8.13142
All_1_transcript_7013	7.73525e-09	1.89627e-06	517.39	17.5233	35.9433	4.93073	101.807	8.58493
All_1_transcript_26880	3.76773e-05	0.000294164	34.6367	4.31303	551.26	92.4037	69.01	11.2227
All_1_transcript_30355	0.000174978	0.0008896	143.237	6.66421	237.393	26.484	272.413	6.88805
All_1_transcript_3000	2.88556e-05	0.000246985	420.03	52.629	3.95333	2.51325	228.69	36.622
All_1_transcript_50860	5.93249e-05	0.000405334	97.5033	17.1598	221.77	18.4964	332.42	32.3273
All_1_transcript_24187	0.000105755	0.000611555	117.913	4.57674	352.227	46.4865	179.973	3.5562
All_1_transcript_27023	0.000180258	0.000909647	60.0433	8.55544	297.9	41.4794	291.247	38.7482
All_1_transcript_30175	0.00165046	0.00503838	167	8.83493	255.807	26.241	226.307	7.47111
All_1_transcript_28819	0.00356469	0.00934744	198.81	5.79143	190.787	21.2718	258.757	16.1316
All_1_transcript_8179	0.00766946	0.017558	134.363	23.9869	259.283	40.6706	252.62	37.5545
All_1_transcript_10191	1.01726e-06	2.87673e-05	160.157	8.38903	209.357	3.16844	276.523	4.8562
All_1_transcript_30598	0.00358292	0.00938226	249.817	35.2351	251.47	14.7219	144.057	24.3844
All_1_transcript_30206	0.000271925	0.00123991	129.54	13.1228	261.49	18.6207	254.09	24.9667
All_1_transcript_27543	2.08018e-05	0.000198546	113.333	8.65971	277.297	20.8316	253.54	12.5353
All_1_transcript_87878	0.000498249	0.00196067	180.83	26.1857	0	0	463.263	115.74
All_1_transcript_28517	4.24128e-05	0.000319487	39.84	8.65097	210.937	41.0575	392.713	40.1872
All_1_transcript_30871	0.000823376	0.00289528	154	1.08503	183.857	33.8942	305.003	28.8813
All_1_transcript_24312	8.31512e-07	2.53056e-05	370.283	25.6606	15.6033	1.73021	255.59	16.4749
All_1_transcript_24954	0.00076648	0.00273608	27.9533	5.50767	528.563	150.32	84.1767	10.1075
All_1_transcript_7753	3.30882e-07	1.47946e-05	97.29	5.39284	198.783	11.7182	344.52	12.5015
All_1_transcript_20176	1.70904e-06	3.97735e-05	368.147	29.9426	19.21	2.8127	253.087	15.5961
All_1_transcript_26867	1.4649e-06	3.62249e-05	94.0867	13.4799	239.323	14.0523	306.767	5.28394
All_1_transcript_24255	0.00782299	0.0178342	381.36	108.354	84.9267	35.7417	173.827	64.6286
All_1_transcript_26617	1.62334e-05	0.000167858	150.47	2.7005	224.693	10.6705	263.127	11.5949
All_1_transcript_34399	2.15704e-06	4.55223e-05	107.55	11.5846	230.063	13.1091	300.6	8.28647
All_1_transcript_24997	1.10297e-05	0.000129174	108.58	5.92003	251.947	19.2643	277.54	12.6583
All_1_transcript_16820	0.000327266	0.00142126	196.01	10.008	194.167	9.67586	247.323	2.89001
All_1_transcript_28664	2.32583e-05	0.000213405	362.603	50.8748	21.9567	2.8866	251.873	8.06375
All_1_transcript_7641	0.000278561	0.00126184	67.3333	3.09733	421.653	81.3695	147.09	24.7245
All_1_transcript_71496	6.01333e-05	0.00040879	108.72	9.36898	305.837	32.4787	221.197	7.314
All_1_transcript_86254	0.0107241	0.0231687	131.703	7.11368	300.44	46.865	202.703	62.0075
All_1_transcript_12244	0.00743441	0.0171098	161.17	13.5715	276.137	48.0233	197.35	4.85152
All_1_transcript_24654	0.0205894	0.0399817	497.423	256.223	6.78667	3.06631	129.593	90.4134
All_1_transcript_20726	9.38729e-08	7.27432e-06	109.91	3.67135	269.577	7.45617	254.133	6.09502
All_1_transcript_20376	0.00059485	0.00224506	332.783	72.2234	50.2533	8.9381	249.82	22.6552
All_1_transcript_16316	0.000272595	0.0012419	123.7	16.0766	237.757	29.0394	269.423	10.9628
All_1_transcript_28635	0.00327511	0.0087173	77.0033	10.5623	396.997	118.783	156.197	17.6475
All_1_transcript_28575	3.72685e-07	1.58655e-05	47.4967	3.56309	176.05	21.1301	406.417	16.1228
All_1_transcript_2514	3.78422e-09	1.29488e-06	510.033	18.2094	2.19	0.177764	117.43	0.548088
All_1_transcript_29299	2.49398e-06	4.97767e-05	40.9333	3.57506	187.94	15.1545	400.14	33.2047
All_1_transcript_28321	0.000875486	0.00304022	153.273	2.54286	262.763	26.6472	212.593	15.3878
All_1_transcript_6467	0.0171521	0.0342806	66.1067	17.2953	450.903	210.446	110.787	39.8527
All_1_transcript_20357	3.04965e-05	0.000255834	116.46	13.2467	243.993	19.0624	266.91	9.84325
All_1_transcript_29276	0.00389706	0.0100412	187.453	15.4525	203.437	8.75949	235.467	4.40547
All_1_transcript_92805	1.97062e-05	0.000191606	100.473	12.5824	264.38	17.0976	261.237	16.7667
All_1_transcript_51845	2.92987e-06	5.45514e-05	123.103	18.4544	312.517	4.4989	190.153	6.39706
All_1_transcript_24173	3.83008e-08	4.59504e-06	90.9633	8.06178	401.853	9.3405	132.673	11.6914
All_1_transcript_28427	0.000601005	0.0022624	487.51	99.6826	0.126667	0.219393	137.037	86.8027
All_1_transcript_84761	1.97886e-06	4.32627e-05	416.463	40.3659	0.983333	0.731733	204.34	4.04911
All_1_transcript_30522	0.04451	0.0766165	111.243	79.7636	359.4	138.418	150.967	61.1339
All_1_transcript_24288	1.18368e-05	0.000135087	390.513	45.955	10.0833	0.977463	220.843	20.6993
All_1_transcript_20868	7.99389e-05	0.000500049	126.303	12.3642	295.963	14.5254	198.66	24.7989
All_1_transcript_20123	0.000264785	0.00121627	535.937	129.154	0	0	84.7933	20.1006
All_1_transcript_2637	0.000586913	0.00222319	194.103	26.4694	323.117	50.818	102.987	8.40126
All_1_transcript_89333	0.00035379	0.00150948	112.483	5.57898	214.81	21.8074	292.11	36.7018
All_1_transcript_28465	3.91267e-05	0.000302444	91.8233	14.3742	406.173	52.4492	121.317	14.8256
All_1_transcript_20577	8.4148e-05	0.000517825	101.107	1.40429	252.517	29.1602	263.01	16.6194
All_1_transcript_24468	0.000649525	0.002408	91.5133	23.7793	275.997	38.0385	246.91	28.0351
All_1_transcript_14296	6.52806e-06	9.14404e-05	0	0	604.86	82.9426	7.36333	2.13734
All_1_transcript_89523	1.86857e-06	4.1925e-05	30.9533	2.86931	244.213	13.3784	336.127	27.0136
All_1_transcript_26375	1.7992e-05	0.000179994	350.763	43.3006	18.4933	5.35142	240.707	20.2274
All_1_transcript_94760	0.00707959	0.0164356	154.553	25.5986	279.37	18.0351	175.627	46.9282
All_1_transcript_12627	0.000289645	0.00129961	144.887	14.8346	262.47	16.4265	201.31	15.6586
All_1_transcript_28415	0.00851721	0.01911	168.023	23.6802	203.947	13.6182	235.897	11.8947
All_1_transcript_26689	0.0143215	0.0294559	25.5467	7.69691	491.14	245.459	89.2133	31.7981
All_1_transcript_68253	7.0773e-06	9.64683e-05	46.7767	1.94446	427.783	47.9695	127.837	7.8016
All_1_transcript_89705	2.37745e-06	4.83821e-05	135.393	8.05373	216.68	2.24546	249.707	8.39918
All_1_transcript_26774	9.12832e-07	2.67883e-05	29.8733	8.19997	175.103	17.7581	396.53	24.8857
All_1_transcript_8547	0.0202454	0.0394332	115.177	15.577	243.657	50.3781	241.59	57.4985
All_1_transcript_54316	0.0141075	0.0291039	178.967	12.7775	193.903	15.9749	226.62	12.2215
All_1_transcript_24206	0.00118298	0.00385409	93.7767	31.7369	405.08	94.9738	100.023	34.7681
All_1_transcript_26812	9.94105e-05	0.000584491	124.523	6.68799	239.497	22.9932	233.413	6.04244
All_1_transcript_20330	8.58874e-06	0.000109979	28.9	4.82246	360.92	18.8591	206.833	36.7779
All_1_transcript_25025	6.65287e-05	0.000438988	146.973	9.5531	231.887	12.7145	216.307	2.44115
All_1_transcript_2129	1.27453e-06	3.33746e-05	77.36	13.6601	331.87	13.1685	184.7	13.2982
All_1_transcript_29031	0.000641863	0.00238569	169.143	10.5609	184.857	8.49888	239.54	14.2463
All_1_transcript_26713	1.53223e-05	0.000161811	92.8033	6.62533	256.893	18.3669	242.953	15.8508
All_1_transcript_20413	8.11084e-06	0.000105757	149.477	6.22996	213.42	7.8838	229.313	2.98084
All_1_transcript_24866	0.000987323	0.00333679	132.663	12.1962	224.183	14.0334	234.773	26.4607
All_1_transcript_30655	0.00178805	0.00537401	138.697	26.2085	142.753	11.0855	309.967	56.113
All_1_transcript_8050	1.37637e-05	0.00015041	5.2	0.367151	444.83	6.7708	140.21	60.7436
All_1_transcript_27562	0.000891636	0.00308205	15.7167	15.0833	528.627	151.808	45.47	56.6852
All_1_transcript_26337	0.00741295	0.0170667	140.927	22.4315	259.377	41.3702	189.327	19.0379
All_1_transcript_32687	0.000270069	0.00123377	121.957	9.70692	263.677	30.0329	203.797	7.2866
All_1_transcript_34708	7.56317e-05	0.000480841	112.67	12.6523	225.75	15.585	248.493	17.2647
All_1_transcript_20754	7.98861e-05	0.000499862	308.3	30.9484	177.08	20.2424	101.51	10.5225
All_1_transcript_26751	1.58808e-14	4.32256e-11	470.047	1.00271	6.61333	1.55178	108.577	1.0289
All_1_transcript_12677	0.0033402	0.00885797	164.91	14.7086	203.927	12.5384	215.793	0.347755
All_1_transcript_75557	4.71015e-07	1.81428e-05	479.163	38.4233	0.21	0.21	103.523	4.25626
All_1_transcript_5452	0.00115951	0.00379399	119.1	12.9762	236.5	35.9434	227.2	6.29505
All_1_transcript_20765	1.82382e-06	4.12609e-05	445.76	42.6096	9.83	2.42891	127.15	8.16774
All_1_transcript_12346	2.03622e-05	0.000195454	180.897	11.0788	132.587	10.1194	269.053	13.346
All_1_transcript_26195	9.61405e-06	0.000118108	89.4633	13.8487	372.57	36.2331	119.537	8.44603
All_1_transcript_90138	4.52733e-05	0.000333839	77.9	1.3095	229.203	14.6149	273.213	30.7967
All_1_transcript_26618	3.59092e-07	1.55452e-05	424.787	29.6516	1.12333	0.565803	153.5	10.462
All_1_transcript_2374	1.99454e-06	4.34311e-05	286.307	26.0761	38.49	0.593549	253.69	3.62104
All_1_transcript_86250	1.17522e-05	0.000134368	541.263	77.2929	0	0	36.97	20.1934
All_1_transcript_80595	2.37994e-07	1.21871e-05	254.663	13.4479	56.7267	5.83569	266.31	6.68056
All_1_transcript_91110	1.77629e-06	4.06503e-05	98.42	2.03738	265.283	15.7369	213.97	4.10474
All_1_transcript_18446	5.23129e-07	1.91932e-05	424.517	32.0298	24.8333	0.922189	127.473	4.81751
All_1_transcript_24770	2.85305e-06	5.36719e-05	325.27	23.0191	9.78	2.20379	241.18	24.8459
All_1_transcript_28721	0.0139379	0.0288058	111.013	29.8837	209.817	53.8033	255.097	37.0638
All_1_transcript_77695	8.52212e-07	2.57735e-05	423.43	32.3109	0.83	1.4376	151.547	16.4659
All_1_transcript_86503	1.79826e-06	4.09184e-05	394.963	34.6132	10.4667	0.371124	169.31	13.4335
All_1_transcript_20895	0.00203582	0.00596234	251.827	36.0901	121.697	19.9394	201.173	13.1652
All_1_transcript_89840	0.00105272	0.0035126	150.047	7.33278	196.153	18.9102	228.487	10.7982
All_1_transcript_24402	0.000145126	0.000773495	341.683	69.329	6.65667	1.7706	226.05	2.97914
All_1_transcript_60549	0.00332394	0.00882399	381.84	117.982	72.0167	11.3839	119.81	24.3396
All_1_transcript_12838	5.65103e-05	0.000391945	111.143	9.52974	228.353	9.38103	234.17	19.9492
All_1_transcript_18430	2.97558e-07	1.38398e-05	117.657	1.3912	215.253	7.93576	240.74	4.49334
All_1_transcript_80970	2.15121e-05	0.00020265	64.8167	7.78355	386.03	47.9951	122.33	12.3961
All_1_transcript_25039	0.000165259	0.000853435	150.667	10.5271	208.4	7.07127	212.927	7.00521
All_1_transcript_82647	0.0388555	0.0681771	0.0133333	0.023094	571.723	409.124	0.0933333	0.113725
All_1_transcript_18499	0.000460367	0.00184616	49.4067	9.17287	402.47	92.7824	119.907	8.42143
All_1_transcript_14061	0.000165882	0.000856246	91	22.4766	179.813	13.6855	300.757	35.2285
All_1_transcript_26684	0.000297971	0.00132716	132.937	5.96929	208.99	10.0451	229.303	20.4341
All_1_transcript_24816	2.08923e-05	0.000198847	376.93	23.1594	12.2033	2.32917	181.85	47.8379
All_1_transcript_51430	0.000587698	0.0022252	234.15	12.447	166.417	14.6983	170.37	5.03977
All_1_transcript_26278	0.000630798	0.00235199	138.55	8.07151	210.347	8.23317	221.857	20.9897
All_1_transcript_2510	0.00700766	0.0162964	28.7733	2.19978	418.497	171.047	123.183	9.12847
All_1_transcript_16920	1.34188e-07	8.66149e-06	322.777	16.6699	31.67	0.280535	215.307	7.52088
All_1_transcript_28400	4.69778e-05	0.000342363	97.57	6.01589	217.787	24.7926	254.377	10.242
All_1_transcript_26815	0.000290049	0.00130062	81.94	5.18674	304.9	51.0036	182.48	4.80884
All_1_transcript_20597	1.263e-05	0.000141341	82.3067	27.5402	355.313	23.3924	130.517	14.5959
All_1_transcript_27583	3.72057e-05	0.000291565	99.7833	7.58453	232.573	22.0921	235.767	8.85464
All_1_transcript_24168	0.00087581	0.00304038	222.9	24.2218	109.533	20.6735	235.037	22.5118
All_1_transcript_91053	0.00135742	0.00430307	142.623	9.74016	189.167	23.9287	235.643	11.8556
All_1_transcript_30509	6.00387e-05	0.000408673	193.42	4.88703	139.723	10.5108	232.697	11.4874
All_1_transcript_2165	0.000484502	0.0019195	86.08	30.3177	345.037	53.9792	134.003	31.9509
All_1_transcript_73342	0.000100734	0.000589966	81.23	15.2075	300.663	32.9865	181.14	21.1575
All_1_transcript_69191	0.000165305	0.000853571	428.393	85.2309	6.68333	1.08099	127.923	30.7577
All_1_transcript_30664	1.9883e-05	0.000192895	137.29	8.77537	218.96	9.09848	205.643	0.770541
All_1_transcript_28941	5.40281e-05	0.000379688	85.2133	10.4985	244.17	23.8838	230.46	15.2919
All_1_transcript_24505	0.00266374	0.00737627	405.997	136.281	3.33	1.40424	150.39	38.3328
All_1_transcript_8320	0.000656945	0.00243118	118.48	27.562	262.573	26.2387	178.04	7.02148
All_1_transcript_16597	4.46149e-05	0.000330326	13.9467	1.6484	524.16	96.8483	20.29	8.50825
All_1_transcript_28952	5.56372e-07	1.9877e-05	28.6433	8.10216	164.32	7.39434	360.7	23.9398
All_1_transcript_20275	7.71367e-07	2.44221e-05	80.4067	2.73555	311.043	7.63605	160.557	17.746
All_1_transcript_26665	0.000379806	0.00159611	91.49	4.2809	228.943	36.478	231.573	12.4445
All_1_transcript_68106	0.0202493	0.039439	0	0	551.457	337.549	0.03	0.0519615
All_1_transcript_30538	1.17157e-05	0.000134233	118.49	3.10498	196.123	14.6069	236.747	5.35796
All_1_transcript_24400	2.15046e-05	0.000202623	230.203	5.09151	126.937	13.9952	193.87	3.69869
All_1_transcript_20778	1.77192e-07	1.01938e-05	382.147	23.9714	0.99	0.158745	167.833	6.63205
All_1_transcript_4843	0.000106958	0.000615815	1.64333	0.371124	506.373	107.39	41.74	15.2992
All_1_transcript_58334	0.000469156	0.00187155	148.143	7.91021	224.68	5.87684	176.787	16.7582
All_1_transcript_10584	1.35747e-06	3.45065e-05	70.8767	3.11258	197.033	6.77041	280.607	17.8583
All_1_transcript_28831	7.39883e-05	0.000473714	107.507	8.62886	224.317	13.453	216.373	17.4523
All_1_transcript_17297	6.29919e-08	5.85562e-06	429.6	23.1485	0.21	0.183576	117.173	7.39436
All_1_transcript_14658	1.03267e-08	2.18676e-06	73.66	6.0464	327.683	5.20269	145.567	6.97275
All_1_transcript_21006	0.00284646	0.00778224	99.3433	9.24045	220.703	42.8966	226.857	25.2195
All_1_transcript_20620	0.0350623	0.0626087	142.337	57.3899	243.78	16.0873	159.947	27.1339
All_1_transcript_90021	0.00194181	0.00573951	106.12	7.64572	210.633	39.8183	229.3	15.5173
All_1_transcript_24758	4.07029e-05	0.000310931	7.34	1.5104	499.723	87.0851	38.79	23.1137
All_1_transcript_28680	0.000460503	0.00184634	125.943	26.2225	256.48	3.46074	163.09	20.8822
All_1_transcript_20799	0.011924	0.0253041	217.927	24.544	179.387	9.06237	148.137	20.0268
All_1_transcript_30369	0.000265774	0.00121888	113.773	3.8193	213.4	22.2779	218.193	14.3351
All_1_transcript_30926	0.000186241	0.000933564	95.1533	18.4209	246.52	19.8941	203.147	19.2064
All_1_transcript_25001	1.90092e-06	4.23453e-05	319.297	23.406	10.4033	1.29114	214.203	19.4586
All_1_transcript_26862	0.000233467	0.00110709	52.1233	10.4698	400.567	80.8046	90.6	23.3461
All_1_transcript_29088	9.78829e-06	0.000119273	103.537	6.53324	204.347	11.0317	234.527	12.0073
All_1_transcript_24415	1.09534e-05	0.000128612	152.11	9.84659	231.423	3.86386	158.837	4.46121
All_1_transcript_26703	0.00413856	0.0105345	151.287	8.93089	181.88	4.4034	209.02	19.4818
All_1_transcript_29104	2.0845e-05	0.00019873	125.387	7.21113	195.39	10.658	220.327	6.33161
All_1_transcript_20458	0.00072217	0.00261238	405.133	111.548	1.47667	0.202073	133.94	8.70674
All_1_transcript_14570	8.46624e-08	6.84054e-06	396.44	22.1259	18.06	1.42503	125.933	3.33983
All_1_transcript_28309	2.18856e-05	0.000204444	51.7467	5.3093	449.24	68.1538	38.2333	5.7828
All_1_transcript_28551	0.000218009	0.00105006	0.663333	0.184481	525.587	131.317	12.5333	3.40186
All_1_transcript_88839	0.000268769	0.00123002	97.1567	7.24214	204	22.8074	236.83	23.0484
All_1_transcript_24865	4.9258e-06	7.64478e-05	46.8333	8.44514	365.823	32.4869	124.517	17.6098
All_1_transcript_91688	0.000266439	0.00122129	83.4533	6.21524	218.177	36.7051	235.357	6.46843
All_1_transcript_28135	4.81561e-07	1.83214e-05	346.52	17.5369	6.32333	0.9942	184.11	19.4337
All_1_transcript_24890	0.000509252	0.00199549	150.593	4.59727	186.897	9.92782	194.403	4.81917
All_1_transcript_26627	3.91922e-08	4.6562e-06	419.687	19.7788	0.203333	0.178979	111.307	9.57827
All_1_transcript_56667	3.26261e-05	0.000266879	120.063	6.83755	224.3	11.9069	186.817	9.3556
All_1_transcript_6826	8.75855e-06	0.000111238	355.407	37.4887	1.12333	0.577697	174.447	23.9975
All_1_transcript_92058	3.74157e-07	1.58791e-05	9.98667	3.55908	437.08	15.7476	83.1267	29.587
All_1_transcript_16166	1.57134e-06	3.79237e-05	72.4733	8.45033	333.627	23.3382	123.583	7.7373
All_1_transcript_19043	2.23018e-06	4.62717e-05	180.247	5.71229	107.903	8.43617	241.453	8.58446
All_1_transcript_79170	4.90731e-06	7.63326e-05	0.266667	0.110151	527.573	69.3063	0.623333	0.349476
All_1_transcript_73641	4.03283e-06	6.70343e-05	257.86	5.23999	0.0166667	0.0288675	269.45	33.1421
All_1_transcript_26710	0.000295166	0.00131854	325.697	39.7266	6.45667	1.65171	193.907	62.6623
All_1_transcript_12453	2.22552e-06	4.62191e-05	266.333	24.2819	2.38	0.797559	257.073	17.3267
All_1_transcript_91130	0.000362032	0.00153625	310.277	60.4281	43.4967	18.7679	170.963	9.75881
All_1_transcript_20333	4.21097e-05	0.00031805	84.5767	1.57383	226.37	23.2875	213.353	10.9309
All_1_transcript_66656	3.66364e-05	0.000288207	105.82	20.2752	283.613	19.6176	134.57	11.9498
All_1_transcript_18886	3.34182e-06	5.93784e-05	78.4967	1.61571	276.327	20.4076	168.52	5.25541
All_1_transcript_20828	0.000889535	0.00307674	95.8267	8.33946	198.213	29.5216	228.97	24.7008
All_1_transcript_28515	0.00140364	0.00442224	139.233	10.1905	199.75	15.1363	183.397	6.14295
All_1_transcript_26140	5.52319e-06	8.25446e-05	76.02	3.45903	227.42	16.639	218.917	10.0888
All_1_transcript_8409	0.0104173	0.0225979	0	0	508.35	264.94	13.8333	10.2207
All_1_transcript_2867	0.000707338	0.00257156	494.783	149.963	0.103333	0.178979	25.7133	16.4982
All_1_transcript_70774	0.00195829	0.00577996	77.19	9.52701	228.933	36.5238	213.97	39.6902
All_1_transcript_20878	0.00868544	0.0194284	400.817	180.119	0.71	0.537308	118.117	19.7458
All_1_transcript_90430	7.24787e-06	9.82399e-05	317.593	35.3998	4.87667	0.141539	196.33	14.783
All_1_transcript_24947	8.68449e-09	1.95963e-06	78.0133	3.43282	211.847	2.29968	228.823	5.00929
All_1_transcript_91261	0.00768094	0.0175759	106.177	20.8868	244.627	47.8203	167.827	28.7194
All_1_transcript_34745	0.000115973	0.000653296	108.767	8.71707	250.43	26.6809	159.157	2.27887
All_1_transcript_28847	0.00128978	0.00413043	18.4033	5.42436	176.917	80.5901	322.083	43.9295
All_1_transcript_29005	9.5917e-08	7.30101e-06	8.58333	4.34201	480.023	27.2688	28.7	14.7605
All_1_transcript_22725	3.60275e-05	0.000284801	0.0133333	0.023094	491.733	87.6759	25.21	13.0351
All_1_transcript_28814	8.17101e-08	6.71174e-06	122.833	9.93973	78.2833	9.62697	314.123	3.71365
All_1_transcript_16906	6.2254e-07	2.12974e-05	0.123333	0.0737111	507.52	46.7823	5.69	2.13888
All_1_transcript_25036	0.000495853	0.00195265	101.187	17.2646	244.15	30.9352	167.983	8.02516
All_1_transcript_12717	0.00259298	0.007217	134.567	11.1562	193.273	17.6705	185.383	6.95227
All_1_transcript_12903	1.03715e-07	7.51544e-06	388.86	22.5662	0.58	0.0953939	123.723	6.9504
All_1_transcript_58174	0.000791977	0.00280731	104.02	3.06044	200.27	31.8585	208.307	2.37045
All_1_transcript_16776	8.98538e-05	0.000543869	55.36	9.76205	272.557	37.5183	184.197	13.2397
All_1_transcript_8954	0.000696177	0.00253988	256.053	46.5374	30.5233	7.67789	224.417	46.0994
All_1_transcript_89782	7.12575e-05	0.000461041	138.117	13.6169	152.887	5.70264	217.697	3.81684
All_1_transcript_91081	7.1164e-06	9.67893e-05	32.92	2.09036	146.12	9.26851	329.333	35.0158
All_1_transcript_91399	0.00048248	0.00191349	133.177	44.7636	47.6467	14.0512	326.82	54.9751
All_1_transcript_18617	1.05131e-07	7.58024e-06	320.34	17.9446	13.51	0.685055	173.697	3.54514
All_1_transcript_87901	0.000946113	0.00322757	420.16	125.779	0.143333	0.248261	86.57	15.6496
All_1_transcript_52014	1.47655e-07	9.08804e-06	406.267	26.2722	16.0033	0.926355	83.7333	1.45514
All_1_transcript_91042	1.01173e-05	0.000122221	342.767	29.8304	32.08	8.02011	131.033	26.7676
All_1_transcript_16299	0.0100787	0.0219947	129.56	17.5947	189.947	16.6933	185.363	18.6009
All_1_transcript_18419	0.000133646	0.00072627	125.343	2.36585	171.307	14.7466	207.75	7.25183
All_1_transcript_28339	3.75668e-05	0.00029367	120.157	16.2525	138.693	5.35497	245.187	13.4341
All_1_transcript_14148	1.33495e-08	2.51676e-06	337.55	6.90502	18.0233	3.23934	147.98	11.2259
All_1_transcript_12182	0.0025838	0.00719741	85.0333	2.51717	231.617	37.247	186.737	36.0238
All_1_transcript_92437	0.000998246	0.0033677	129.413	9.58983	168.163	15.3083	205.713	12.5919
All_1_transcript_20382	5.72746e-06	8.43242e-05	62.6267	9.51391	298.633	20.4189	141.96	16.7581
All_1_transcript_17434	0.00339117	0.00896803	140.58	2.78871	185.82	15.6642	176.06	6.89091
All_1_transcript_28913	2.94389e-07	1.37708e-05	99.5767	4.7944	208.69	5.7993	193.35	3.67147
All_1_transcript_10239	0.00630952	0.0149459	52.11	13.0953	332.837	113.748	115.66	40.308
All_1_transcript_12347	1.20601e-07	8.18098e-06	63.55	3.02376	244.527	6.99041	192.353	8.44079
All_1_transcript_25033	0.00352594	0.00926316	266.837	55.0144	79.8467	20.6637	153.737	36.3781
All_1_transcript_21069	6.18467e-05	0.000417391	115.803	2.58956	190.84	10.2577	193.393	11.3166
All_1_transcript_94829	0.000323651	0.00141077	82.1967	14.7453	192.91	20.7465	224.52	24.2369
All_1_transcript_20816	0.000114209	0.00064609	80.2467	20.5554	275.687	22.6918	143.383	24.1729
All_1_transcript_52233	5.9992e-06	8.67995e-05	222.49	19.4381	34.3533	1.08519	241.44	18.6724
All_1_transcript_18932	0.00158763	0.00488439	89.7433	4.76756	195.98	25.1029	212.087	33.1341
All_1_transcript_67812	0.00111243	0.00366795	90.2167	8.79492	200.287	37.0245	205.3	4.35593
All_1_transcript_29804	0.00424351	0.0107532	35.4733	7.26598	166.92	44.5056	293.37	87.1991
All_1_transcript_26286	0.000446906	0.00180294	115.847	13.6886	159.64	17.5842	220.247	13.6377
All_1_transcript_26766	4.13747e-06	6.8201e-05	345.273	34.7177	0.976667	0.507379	148.343	15.9687
All_1_transcript_28128	0.0187089	0.0369043	79.0733	17.2276	202.003	37.8795	212.467	65.0724
All_1_transcript_86366	1.73802e-08	2.94516e-06	353.363	6.02296	3.65	0.585918	136.203	14.3611
All_1_transcript_6290	1.02162e-05	0.000122871	111.24	7.67924	229.063	7.79049	152.84	10.8589
All_1_transcript_71446	3.01121e-08	3.96187e-06	288.523	12.4281	1.61667	0.912433	202.607	6.90724
All_1_transcript_85854	3.83781e-09	1.29488e-06	373.203	3.17089	0.996667	0.231157	118.437	12.6577
All_1_transcript_28808	4.38411e-06	7.07928e-05	25.6	3.13307	187.85	18.6752	278.42	21.4579
All_1_transcript_12655	6.1103e-09	1.60303e-06	409.557	14.565	0.8	0.837198	80.47	6.71985
All_1_transcript_91943	0.00012373	0.000685537	135.68	2.30788	168.253	9.79878	186.703	1.91579
All_1_transcript_24729	2.73674e-05	0.000238459	208.03	9.29907	104.833	12.5636	177.667	4.22718
All_1_transcript_54689	0.000431749	0.00175578	53.48	8.67668	322.91	68.3453	114.077	12.4164
All_1_transcript_88175	8.08647e-07	2.49567e-05	81.3933	4.83068	171.28	5.41277	236.937	10.9264
All_1_transcript_26339	0.0019979	0.00587062	112.093	6.10464	193.8	27.8615	182.877	6.08617
All_1_transcript_4373	0.000116349	0.000654991	121.08	7.67723	193.13	9.33904	174.47	8.3154
All_1_transcript_7755	0.00649066	0.0152926	86.2067	16.9554	190.67	30.2428	211.323	43.5066
All_1_transcript_44405	0.00101838	0.00342263	85.39	3.59067	206.363	27.6652	195.603	26.9472
All_1_transcript_18543	6.39764e-11	1.11447e-07	383.827	4.00383	0	0	103.433	5.59561
All_1_transcript_67085	9.11385e-08	7.16441e-06	320.927	9.68999	9.17667	2.225	156.923	15.1974
All_1_transcript_12114	1.62455e-05	0.000167931	15.3733	3.7143	291.39	32.0727	180.197	21.4703
All_1_transcript_24711	2.47644e-05	0.000222552	79.7367	3.48771	205.15	14.0234	201.96	15.8648
All_1_transcript_14071	1.74995e-05	0.000176453	34.1867	9.43365	369.62	45.1088	81.8667	22.5724
All_1_transcript_60900	0.000211473	0.00102685	348.257	68.613	3.88667	1.16518	133.523	32.2541
All_1_transcript_93180	0.00660072	0.0155041	74.4633	13.0892	184.16	38.0822	226.773	51.5317
All_1_transcript_14473	4.19117e-08	4.77815e-06	0.0166667	0.0288675	470.253	26.9123	14.7633	4.80409
All_1_transcript_91871	0.00831375	0.0187219	118.9	19.5918	226.007	45.0383	139.677	6.813
All_1_transcript_30786	0.0173767	0.03466	140.557	12.9157	150.14	22.0955	193.817	13.7917
All_1_transcript_30432	0.000504569	0.00198124	120.807	5.63873	173.353	12.2356	190.327	12.625
All_1_transcript_4354	9.62509e-08	7.30101e-06	107.087	16.1891	34.1833	8.56506	343.183	4.98963
All_1_transcript_84352	4.943e-05	0.000355345	45.1967	6.8755	336.703	51.404	101.547	6.55294
All_1_transcript_24319	4.61218e-06	7.31999e-05	57.3833	16.3977	124.493	9.27758	301.213	21.2292
All_1_transcript_6212	0.000436809	0.00177156	0.216667	0.0907377	476.73	135.703	5.71	3.91862
All_1_transcript_60501	4.12341e-05	0.000313607	205.367	30.7884	33.9467	2.97539	242.53	19.2902
All_1_transcript_88559	3.54781e-05	0.00028169	91.44	2.96127	185.137	18.9338	203.67	1.2963
All_1_transcript_90166	3.81309e-05	0.000296589	127.683	52.1069	0.466667	0.438444	351.773	24.2982
All_1_transcript_4181	0.000171686	0.000878603	135.067	9.26113	111.97	10.9198	232.483	22.7438
All_1_transcript_2736	7.94375e-06	0.000104233	98.2667	4.29235	185.347	5.43486	195.543	11.2523
All_1_transcript_10598	0.00267708	0.00740894	114.263	25.9985	127.553	22.2139	237.307	32.1959
All_1_transcript_91514	0.00211866	0.00614797	331.203	95.9675	14.6067	5.28395	132.657	45.5965
All_1_transcript_92780	0.000136074	0.000736603	82.5933	2.90035	202.91	23.7801	192.223	12.1457
All_1_transcript_84763	0.000142999	0.000765638	98.8633	13.2203	229.447	12.5345	149.297	19.6461
All_1_transcript_2436	7.60954e-07	2.42071e-05	96.03	5.37442	196.973	3.24506	184.603	6.66138
All_1_transcript_14981	0.00975919	0.021394	90.5167	14.2265	206.303	38.4213	180.47	36.5168
All_1_transcript_20383	0.000300068	0.00133428	121.437	7.93952	172.04	8.84405	183.74	9.73579
All_1_transcript_14685	2.86192e-11	6.23184e-08	363.32	2.48602	1.61667	0.759627	112.113	4.97795
All_1_transcript_28779	2.48904e-06	4.9701e-05	0.126667	0.125033	464.54	53.4649	12.23	5.42049
All_1_transcript_2931	0.000219721	0.00105698	179.083	16.3741	91.5933	7.39551	205.617	19.0535
All_1_transcript_16822	6.39523e-05	0.000427265	206.523	29.9948	44.6167	6.16903	225.017	17.1227
All_1_transcript_92717	0.000101592	0.000593252	14.5467	1.8027	335.523	61.2237	125.627	12.2405
All_1_transcript_77319	0.0149741	0.0305916	127.163	13.288	174.677	17.9236	173.153	14.7546
All_1_transcript_14534	0.0041922	0.0106455	84.5033	12.3217	153.607	16.3723	236.517	54.0464
All_1_transcript_79630	0.000513555	0.00200856	44.9067	13.9375	331.513	76.6317	97.15	4.26869
All_1_transcript_57099	0.000180111	0.000909116	74.99	0.585064	214.07	26.5195	184.387	16.1178
All_1_transcript_14449	0.00209005	0.00608191	89.57	29.9747	307.39	78.9812	76.1267	16.5748
All_1_transcript_6538	7.54447e-05	0.000480206	127.103	9.40749	194.92	6.71903	150.683	4.82092
All_1_transcript_24306	0.00151824	0.00470667	36.0467	5.21088	313.903	86.097	122.66	20.8517
All_1_transcript_83049	0.0164333	0.0330747	380.173	195.706	3.14	2.27921	88.15	41.1425
All_1_transcript_32995	6.45616e-06	9.09333e-05	42.47	6.0461	341.297	37.1955	87.5933	7.55233
All_1_transcript_2354	0.0164287	0.0330685	109.243	23.8628	179.837	32.0521	182.27	12.7474
All_1_transcript_92781	0.0301658	0.0551103	123.06	27.5808	148.8	25.2228	199.267	25.3165
All_1_transcript_18989	7.57388e-06	0.000101159	104.097	9.10086	203.98	7.31957	162.463	3.86111
All_1_transcript_20555	0.0499971	0.084545	89.99	25.5035	172.853	50.6728	207.53	56.2505
All_1_transcript_23080	0.000230987	0.00109856	4.01	1.50877	349.31	69.0325	116.513	36.2512
All_1_transcript_48	2.39748e-09	1.0441e-06	355.687	9.36932	32.7867	5.66572	81.0667	1.44237
All_1_transcript_2618	3.72411e-07	1.58655e-05	79.96	4.35928	191.403	8.56019	198.013	1.83753
All_1_transcript_59922	1.15907e-06	3.14111e-05	64.1133	6.26475	186.937	12.083	218.307	5.12363
All_1_transcript_47406	7.88739e-09	1.89627e-06	312.507	6.61158	20.52	4.34345	134.983	8.18166
All_1_transcript_30846	0.000157767	0.000823538	110.357	3.1465	175.02	15.1992	182.233	5.2482
All_1_transcript_26171	0.000180863	0.000912064	94.0067	4.75933	181.397	21.7318	192.153	5.11254
All_1_transcript_16674	1.57996e-07	9.49067e-06	281.133	11.494	62.5933	7.91973	123.71	3.53071
All_1_transcript_20648	5.87116e-05	0.000402533	76.4267	7.15585	192.463	13.8321	198.263	18.1802
All_1_transcript_44162	0.000111062	0.000632503	74.84	2.85459	198.31	24.412	194	11.8222
All_1_transcript_26413	2.95597e-05	0.000251087	17.9033	5.44344	422.307	70.1452	26.6233	12.5664
All_1_transcript_4784	0.000865141	0.00301167	99.13	18.559	173.357	15.1092	194.233	14.7195
All_1_transcript_12141	0.00102158	0.00343093	23.2533	1.42837	383.653	115.022	58.9033	4.2427
All_1_transcript_4555	1.62389e-07	9.60874e-06	370.27	23.7362	0.49	0.39281	94.72	6.64043
All_1_transcript_27573	1.54848e-06	3.75543e-05	273.853	17.7632	17.69	3.72875	173.237	15.9822
All_1_transcript_18094	0.000108668	0.000622945	66.5	13.8597	147.76	20.7087	249.917	25.4736
All_1_transcript_10625	3.0742e-06	5.63428e-05	385.6	34.2391	1.49667	0.802517	76.9133	25.6987
All_1_transcript_18269	0.000334822	0.00144572	21.65	3.85561	269.643	42.3432	172.703	41.0943
All_1_transcript_25030	4.37983e-06	7.07498e-05	182.867	7.24037	93.9267	7.81585	186.38	4.84446
All_1_transcript_93823	7.78716e-06	0.000102781	134.277	4.72743	15.7267	7.15158	312.31	35.7555
All_1_transcript_30332	0.0297642	0.0544841	135.99	1.6749	154.377	19.9166	171.923	5.95773
All_1_transcript_8906	5.20762e-05	0.000369669	156.76	15.7069	230.783	17.9806	74.48	11.8928
All_1_transcript_8364	4.43341e-08	4.87563e-06	301.277	12.6516	1.25333	1.32757	159.483	8.84315
All_1_transcript_30513	1.57863e-06	3.80251e-05	281.433	17.3017	54.3367	3.45836	125.867	12.852
All_1_transcript_62055	1.81626e-08	3.0234e-06	127.317	6.0057	41.7667	3.94767	292.173	8.74269
All_1_transcript_10976	0.00182876	0.00547033	108.88	23.475	217.61	11.4893	134.223	25.8772
All_1_transcript_88186	9.96905e-06	0.000120799	210.397	17.463	17.3267	3.55047	232.96	24.6852
All_1_transcript_30333	3.26703e-05	0.000267091	35.5667	4.16253	355.913	53.2639	69.2033	14.7013
All_1_transcript_62633	0.000531901	0.00206345	13.8733	3.48025	410.667	113.639	35.98	15.01
All_1_transcript_8561	0.000698901	0.00254805	4.33667	2.08714	295.9	37.7778	159.323	69.1793
All_1_transcript_24571	2.08081e-08	3.25921e-06	273.35	8.02949	34.6433	3.42576	151.547	6.45573
All_1_transcript_20904	6.67219e-05	0.00043973	111.94	11.6063	216.88	15.8977	130.327	3.28868
All_1_transcript_88665	2.87186e-06	5.38861e-05	4.89333	1.1812	438.68	50.1198	14.5833	11.8579
All_1_transcript_847	4.01412e-08	4.68673e-06	321.223	14.7918	32.0167	2.21209	103.583	3.18789
All_1_transcript_17418	4.05171e-06	6.71713e-05	105.523	4.24454	192.35	8.26047	158.62	2.62052
All_1_transcript_28528	4.23586e-08	4.80395e-06	73.7133	4.6917	185.22	4.89335	196.853	1.59638
All_1_transcript_46105	6.23197e-05	0.000419522	140.83	10.4385	94.83	12.389	219.52	15.1649
All_1_transcript_93161	4.97947e-05	0.000357164	108.203	10.7391	139.443	8.07099	207.453	10.7062
All_1_transcript_51166	1.65886e-06	3.9114e-05	59.7633	7.34804	266.89	17.8607	128.21	5.21828
All_1_transcript_89855	1.32931e-07	8.6338e-06	357.483	18.2653	0.993333	0.887938	96.2133	13.78
All_1_transcript_14513	2.11669e-06	4.50767e-05	201.17	25.9512	0.58	0.32	252.823	4.3863
All_1_transcript_28887	1.19245e-06	3.18988e-05	73.85	21.3403	0.953333	0.94511	379.677	29.0179
All_1_transcript_24673	6.95534e-05	0.000453179	54.1133	2.16246	329.783	55.0199	70.5233	6.70539
All_1_transcript_21067	2.99583e-07	1.38905e-05	70.3533	15.161	295.13	4.55964	88.8967	7.99636
All_1_transcript_14798	7.25206e-10	4.72342e-07	386.787	9.19524	0.13	0.034641	66.27	5.55187
All_1_transcript_34801	2.12643e-06	4.51504e-05	39.6733	6.38729	180.96	11.3074	232.197	14.8285
All_1_transcript_67204	0.00106927	0.00355634	62.7933	15.0418	198.363	37.4709	191.44	19.0187
All_1_transcript_14653	1.33239e-08	2.51676e-06	321.333	12.9799	0.33	0.195192	130.59	4.16018
All_1_transcript_7651	0.000335041	0.00144638	108.493	9.24121	159.23	6.31793	184.49	14.4948
All_1_transcript_90512	0.00450479	0.0113011	61.3633	14.8479	135.243	21.2363	255.523	70.9106
All_1_transcript_78212	1.8675e-05	0.000184379	349.697	48.956	2.66333	0.475219	99.4667	15.0059
All_1_transcript_62893	9.49714e-08	7.28525e-06	81.2833	7.11749	138.59	2.7681	231.173	4.5095
All_1_transcript_24544	9.64891e-06	0.000118402	95.7867	3.46246	189.057	10.6438	166.103	5.37057
All_1_transcript_24309	0.00243056	0.00686575	335.383	113.074	2.53333	1.80506	112.637	24.7195
All_1_transcript_17414	2.94591e-09	1.16742e-06	336.527	10.6482	11.7467	1.41369	102.09	2.37512
All_1_transcript_89547	1.518e-06	3.70982e-05	263.99	13.1098	4.83333	0.86031	181.45	20.9465
All_1_transcript_87634	1.34383e-05	0.000148012	53.3633	7.1063	239.97	13.7704	156.803	19.9603
All_1_transcript_88761	4.0229e-06	6.69203e-05	63.04	7.44698	186.613	12.0262	200.437	8.79759
All_1_transcript_10523	0.0158925	0.0321782	36.93	11.3717	203.877	76.7994	208.69	60.0918
All_1_transcript_89099	0.000324686	0.00141429	50.7233	6.69777	135.493	40.2705	263.243	29.4535
All_1_transcript_14465	0.0269857	0.0501557	26.7833	27.4689	216.59	62.0821	205.637	99.9398
All_1_transcript_26971	9.60301e-07	2.77455e-05	345.667	19.4152	39.1967	11.5238	63.8067	18.8947
All_1_transcript_52705	0.022156	0.0425306	190.69	8.1076	138.983	36.16	118.807	15.4065
All_1_transcript_83640	3.33284e-05	0.000270742	93.5567	11.1282	202.487	8.1702	152.267	10.292
All_1_transcript_50362	0.0016024	0.00492307	4.13333	1.285	408.147	141.615	36	2.00007
All_1_transcript_14816	7.01471e-06	9.59224e-05	22.89	4.4651	393.03	50.6386	32.03	5.02003
All_1_transcript_18944	0.000942012	0.0032156	65.0367	10.9731	213.183	40.6092	169.597	10.9761
All_1_transcript_14392	0.0174687	0.0348207	107.69	18.025	157.267	29.29	182.523	18.4561
All_1_transcript_30494	1.06897e-05	0.000126432	102.157	3.93663	155.83	5.00731	188.953	9.43816
All_1_transcript_82181	4.63124e-06	7.33869e-05	63.1033	1.09701	263.073	19.5123	120.677	12.5275
All_1_transcript_12818	0.010938	0.0235374	31.7467	2.53843	321.053	140.766	93.77	6.05889
All_1_transcript_12814	9.63668e-08	7.30101e-06	313.437	15.4753	2.43	0.373631	130.15	9.90222
All_1_transcript_32429	0.0132244	0.0275864	143.74	10.1307	131.37	13.6865	170.367	8.89047
All_1_transcript_8537	0.00374222	0.00971816	71.5233	8.69246	163.39	15.6491	209.187	48.8806
All_1_transcript_46113	0.000941265	0.00321403	313.53	85.7725	12.2667	1.13183	118.043	16.0064
All_1_transcript_15012	0.0046622	0.0116202	93.72	9.57469	210.573	42.9256	139.24	12.3727
All_1_transcript_29252	1.47263e-06	3.62948e-05	330.91	31.1074	0.04	0.069282	112.35	3.11196
All_1_transcript_88878	0.000407694	0.00168343	64.75	13.9371	247.033	37.9839	131.427	20.1683
All_1_transcript_28403	2.43169e-05	0.000219462	78.7833	10.1539	195.44	12.0673	168.903	9.27128
All_1_transcript_87085	0.000500884	0.00196962	94.7433	4.04206	185.91	22.6673	162	6.93774
All_1_transcript_20874	4.109e-06	6.78343e-05	58.4733	2.06911	185.293	11.1519	198.713	12.7979
All_1_transcript_26154	0.00197735	0.00582202	19.9133	3.72621	364.303	123.698	57.5633	7.1069
All_1_transcript_91442	2.90688e-06	5.42626e-05	2.90667	1.32832	383.667	42.2183	55.1633	8.14555
All_1_transcript_10335	1.92991e-05	0.000189126	30.3367	1.58774	322.607	41.6034	88.6967	15.647
All_1_transcript_30599	3.94289e-05	0.00030397	102.41	4.35859	178.563	10.5618	160.42	6.05867
All_1_transcript_16897	2.16404e-05	0.000203335	121.233	4.82894	134.217	8.36024	185.807	2.6674
All_1_transcript_20854	1.90973e-06	4.24982e-05	74.7767	4.34495	187.46	8.33336	179.013	7.75434
All_1_transcript_89902	5.43034e-06	8.14644e-05	78.5367	7.85003	177.92	9.03251	184.557	6.78921
All_1_transcript_93443	8.07997e-09	1.89627e-06	8.93667	0.417652	374.097	12.8447	57.9467	8.47304
All_1_transcript_32390	0.00036731	0.00155319	79.2867	11.315	202.803	14.4606	158.723	23.867
All_1_transcript_20562	7.55352e-06	0.000101031	90.4167	5.39545	204.237	4.11253	143.823	12.1933
All_1_transcript_16616	0.000504676	0.00198149	82.7133	33.0463	255.177	27.2769	100.483	22.3396
All_1_transcript_28555	6.79774e-06	9.3891e-05	65.28	2.63501	195.207	11.7711	177.8	11.943
All_1_transcript_10662	0.0018221	0.00545491	58.6	10.8378	230.5	49.7237	148.967	22.2783
All_1_transcript_2325	0.00267	0.00739261	77.19	15.4916	123.33	11.45	237.393	53.9928
All_1_transcript_2673	0.0017809	0.00535734	103.433	4.79327	161.143	20.0738	173.193	12.2223
All_1_transcript_89188	0.00172448	0.00522116	362.523	114.749	0.63	0.451774	74.1533	42.2948
All_1_transcript_88295	0.00112469	0.00369946	25.6533	3.06304	145.677	32.2753	265.077	62.7603
All_1_transcript_5006	8.07629e-06	0.000105464	94.4133	2.58736	156.043	10.991	185.443	2.25025
All_1_transcript_16618	2.42064e-06	4.90486e-05	33.1367	4.85885	307.6	24.5989	94.83	14.76
All_1_transcript_24589	0.00025964	0.00119934	80.6133	8.33754	164.123	21.663	190.75	11.6728
All_1_transcript_30191	5.02662e-05	0.000359634	67.99	2.39952	173.387	20.5028	193.947	9.93919
All_1_transcript_5281	0.000813479	0.00286928	0	0	434.85	139.533	0	0
All_1_transcript_12204	0.0140556	0.0290187	175.97	1.59088	106.653	23.4582	151.897	25.0825
All_1_transcript_14719	2.36039e-07	1.21651e-05	11.7	0.804301	339.82	23.4678	82.9233	2.08272
All_1_transcript_93336	0.00760228	0.0174261	107.853	5.68097	156.133	18.9661	170.383	19.9153
All_1_transcript_8183	4.12718e-05	0.000313789	36.1	6.36399	163.117	22.4533	234.573	23.2486
All_1_transcript_4035	3.60678e-07	1.55769e-05	36.74	1.78292	194.157	9.93521	202.737	9.27246
All_1_transcript_6144	0.000322625	0.00140785	162	7.28465	98.9567	13.96	171.78	9.85703
All_1_transcript_89669	0.0013568	0.00430172	72.6933	20.8768	220.613	36.2269	139.253	17.3626
All_1_transcript_90858	0.0189204	0.0372607	103.923	9.69817	167.503	17.4093	161.08	30.6262
All_1_transcript_18326	0.00038955	0.00162499	241.717	50.883	16.3667	3.68351	173.97	23.6043
All_1_transcript_30353	0.000189664	0.000946178	99.59	6.74942	189.713	3.93409	142.567	17.6229
All_1_transcript_76593	9.3848e-06	0.000116242	2.57	0.504777	410.963	58.7847	18.0433	2.63168
All_1_transcript_28452	0.0390249	0.0684302	9	1.6786	223.663	113.602	198.79	91.2237
All_1_transcript_91099	1.51133e-05	0.000160386	57.3833	1.39937	165.587	11.4544	208.23	18.0754
All_1_transcript_93607	0.0272519	0.0505568	85.4867	18.3016	156.833	32.4252	188.777	47.1723
All_1_transcript_28795	0.000998925	0.00336947	268.297	58.8088	105.837	10.3851	56.6533	22.8303
All_1_transcript_8900	1.28892e-07	8.51783e-06	309.027	15.4201	21.11	2.83755	100.067	9.55352
All_1_transcript_82203	4.84941e-06	7.58591e-05	193.963	19.9671	22.1967	6.96359	213.97	11.2638
All_1_transcript_82544	0.0407442	0.0710047	139.213	12.1228	129.14	10.0257	161.677	13.755
All_1_transcript_28789	0.0245709	0.0464015	83.97	18.9843	148.213	43.263	197.71	42.0366
All_1_transcript_83109	5.05749e-07	1.8809e-05	86.0667	5.56114	178.677	1.77869	164.793	5.10032
All_1_transcript_4305	1.17614e-06	3.16859e-05	87.4333	1.42219	172.077	8.47852	169.873	0.766312
All_1_transcript_92448	1.48625e-05	0.00015854	91.39	24.3928	1.03667	0.907873	336.91	41.0919
All_1_transcript_92270	8.06335e-06	0.000105368	33.1	4.26255	240.677	12.1622	155.453	22.4109
All_1_transcript_20983	0.00704631	0.0163706	127.197	8.44062	144.527	6.2273	156.887	6.94623
All_1_transcript_26200	1.67241e-05	0.000171172	57.1133	3.63888	185.73	16.3612	185.697	12.3731
All_1_transcript_26607	3.93952e-06	6.60149e-05	333.293	37.6197	0.463333	0.0665833	94.4367	1.4769
All_1_transcript_18798	5.85838e-08	5.64452e-06	16.0767	2.77439	362.727	19.7564	49.1133	5.4876
All_1_transcript_28181	1.27142e-07	8.46766e-06	82.79	3.85926	193.517	2.79432	151.37	4.96507
All_1_transcript_24609	7.07178e-09	1.80879e-06	0.05	0.0866025	421.953	18.2866	5.67333	1.8476
All_1_transcript_24386	4.57873e-06	7.27751e-05	326.763	28.9091	0.176667	0.155027	99.6933	24.1596
All_1_transcript_16099	0.0494922	0.0838966	74.6133	13.3468	220.78	82.7687	130.883	49.309
All_1_transcript_78522	2.89611e-05	0.000247548	69.7133	1.44254	189.13	19.4423	167.1	1.93502
All_1_transcript_12224	0.00291469	0.00792848	77.2267	21.2156	221.713	41.7322	126.93	22.4116
All_1_transcript_21019	3.49609e-06	6.12202e-05	231.023	19.2447	14.4167	3.25334	180.393	14.5814
All_1_transcript_61113	1.00572e-05	0.00012163	83.6233	4.88231	124.547	5.339	217.27	16.0622
All_1_transcript_26923	5.66116e-05	0.000392585	55.27	3.08292	100.89	33.1044	269.11	20.3492
All_1_transcript_84457	6.75989e-06	9.34581e-05	45.7633	5.20024	204.323	19.3876	174.967	2.91788
All_1_transcript_4776	1.36304e-07	8.72821e-06	310.12	17.2462	3.03667	0.299054	111.783	8.87257
All_1_transcript_86431	0.000604097	0.00227149	110.643	2.65127	139.87	10.2065	172.91	12.5558
All_1_transcript_30845	0.0278605	0.0514949	84.1767	27.0391	167.393	23.9782	170.817	42.8439
All_1_transcript_26825	7.8506e-09	1.89627e-06	343.867	13.5872	0.14	0.157162	78.31	3.05062
All_1_transcript_62132	0.036805	0.0651647	0.33	0.217945	421.207	297.093	0.456667	0.276827
All_1_transcript_89069	4.35772e-08	4.85367e-06	310.74	10.5948	11.3967	2.21462	99.53	11.5563
All_1_transcript_8199	0.00720395	0.0166755	0.243333	0.140119	331.883	144.044	89.38	20.0848
All_1_transcript_84247	0.000388389	0.00162186	13.03	3.61011	358.337	91.1941	49.3767	13.0799
All_1_transcript_16687	0.00349693	0.00920245	22.7667	5.0257	381.13	152.729	16.75	4.67577
All_1_transcript_82234	0.000377926	0.00159067	76.6467	8.79831	201.73	25.4826	142.163	13.7268
All_1_transcript_16300	7.42105e-08	6.36949e-06	373.38	20.4686	0	0	46.91	10.2341
All_1_transcript_4936	1.93213e-08	3.12805e-06	276.417	4.41056	30.6467	1.64348	112.927	10.2064
All_1_transcript_14137	0.00649692	0.0153006	71.95	27.2844	224.687	53.8108	122.483	22.9514
All_1_transcript_28349	3.96929e-10	3.14296e-07	294.073	5.38396	16.52	2.96096	108.523	2.51933
All_1_transcript_12739	4.7227e-05	0.000343706	0.0466667	0.0450925	414.193	79.6436	4.80667	4.00468
All_1_transcript_61291	1.65712e-06	3.90941e-05	241.41	17.651	11.79	0.491223	165.837	13.4235
All_1_transcript_2391	0.00104127	0.00348331	56.6433	16.7899	258.993	56.0925	102.65	19.4594
All_1_transcript_86519	0.00238049	0.00675288	138.217	3.08004	125.623	2.45451	154.347	8.96228
All_1_transcript_14070	1.30146e-06	3.36972e-05	94.08	10.0481	240.98	9.32127	82.7867	8.3712
All_1_transcript_25026	2.67137e-05	0.000234316	61.44	12.4519	176.2	10.9904	180.123	12.014
All_1_transcript_65030	2.1078e-05	0.000199728	16.5733	2.06335	330.96	48.3249	69.67	8.61085
All_1_transcript_42681	0.00136523	0.00432466	53.6067	2.69545	288.583	76.2836	74.54	22.4483
All_1_transcript_42176	7.39993e-05	0.000473714	3.93333	1.47561	310.7	48.8336	100.86	29.0823
All_1_transcript_89612	1.25847e-05	0.00014109	6.69667	1.08855	331.153	25.3214	77.19	37.9246
All_1_transcript_30376	2.06721e-07	1.12071e-05	44.3033	1.60787	305.66	19.2353	65.0533	2.00301
All_1_transcript_76521	0.000420141	0.00172095	41.7733	11.0759	2.27667	0.6787	369.903	98.8404
All_1_transcript_24680	4.20242e-05	0.000317824	348.863	60.4524	0	0	65.0467	8.01765
All_1_transcript_90121	0.00314478	0.00842749	13.4567	7.67232	122.607	55.6886	277.783	76.9803
All_1_transcript_86581	1.1952e-06	3.19374e-05	28.27	3.39535	123.85	9.25352	260.963	18.5218
All_1_transcript_20615	5.81752e-08	5.61758e-06	76.9067	7.60927	65.3567	2.55504	270.46	9.5137
All_1_transcript_50209	0.00178411	0.00536441	74.57	5.52532	177.21	28.7475	160.83	20.0531
All_1_transcript_28311	6.53057e-07	2.1928e-05	17.5633	1.42935	141.567	15.9565	253.343	10.42
All_1_transcript_26668	0.000135432	0.000734136	101.833	2.36221	124.517	12.3686	185.867	12.1809
All_1_transcript_89738	0.000476153	0.0018927	78.76	21.1691	272.013	54.9959	61.3367	1.2566
All_1_transcript_29220	7.28347e-06	9.85078e-05	56.4433	7.10331	150.55	13.8643	205.057	9.61811
All_1_transcript_30368	1.61813e-07	9.5877e-06	97.3767	3.51975	119.053	4.52656	195.02	3.21532
All_1_transcript_20320	5.85749e-06	8.54496e-05	87.2367	1.6629	161.563	7.48567	161.857	6.55852
All_1_transcript_92159	2.45708e-05	0.000221132	69.3367	6.99077	157.08	4.56329	184.047	15.9201
All_1_transcript_14251	4.01399e-07	1.64964e-05	44.6333	1.57081	209.793	7.59393	155.897	9.90023
All_1_transcript_2772	8.02227e-06	0.000105066	86.3533	11.1779	209.273	10.7446	114.607	3.69026
All_1_transcript_24870	0.0244059	0.0461577	117.54	4.4403	152.857	16.3637	139.777	10.163
All_1_transcript_30157	8.35366e-05	0.000515665	53.3233	4.56974	178.003	20.7017	178.807	16.3027
All_1_transcript_33086	9.79359e-05	0.000578634	58.6533	5.43125	206.033	17.0412	145.1	21.798
All_1_transcript_14754	4.66795e-06	7.37623e-05	384.06	48.3819	0.546667	0.237557	25.1167	3.02255
All_1_transcript_30559	2.12331e-06	4.51293e-05	25.7733	3.84583	118.977	15.9258	264.61	17.2501
All_1_transcript_2885	4.19653e-07	1.6985e-05	53.5233	6.72436	152.487	8.51299	202.42	3.50321
All_1_transcript_18426	3.85576e-06	6.5075e-05	224.513	20.1708	5.8	0.31241	178.117	15.0907
All_1_transcript_2719	0.000121357	0.000675932	88.9	4.63181	171.993	16.1981	147.417	0.949228
All_1_transcript_24988	0.00335365	0.0088839	127.087	8.26569	163.673	13.2068	116.913	8.75392
All_1_transcript_16689	0.000142887	0.000765217	62.42	29.225	247.52	27.2257	97.7267	1.71083
All_1_transcript_90486	0.000450474	0.00181364	98.2833	14.1489	145.46	4.09354	163.28	7.99919
All_1_transcript_58557	1.37131e-05	0.000149976	68.2433	14.2541	238.123	14.5465	100.49	13.5679
All_1_transcript_88754	2.24261e-05	0.000207887	21.84	2.30235	136.163	3.68371	248.403	33.1409
All_1_transcript_10298	0.000784637	0.00278868	113.607	9.08294	128.463	8.14884	163.9	7.38961
All_1_transcript_28651	4.96915e-06	7.69582e-05	75.8467	2.55559	178.007	11.5256	151.9	2.71065
All_1_transcript_39372	0.0314669	0.0571147	201.99	66.8554	81.8467	14.8809	121.637	22.211
All_1_transcript_29082	1.16219e-05	0.000133509	92.2567	1.22435	136.83	10.3007	176.073	3.83067
All_1_transcript_44238	0.00490314	0.0121212	104.897	5.39079	149.307	19.0535	150.647	4.90704
All_1_transcript_91891	0.00188045	0.00559128	214.86	42.502	89.3133	6.50109	100.24	13.9431
All_1_transcript_20299	3.25037e-07	1.46155e-05	7.3	0.471487	50.8267	2.26089	346.163	26.4698
All_1_transcript_58015	0.000487277	0.00192704	9.41667	1.87044	304.113	75.2983	90.6233	16.2361
All_1_transcript_4362	0.000848697	0.00296635	76.7933	15.2345	170.807	23.7543	156.53	2.98712
All_1_transcript_60939	7.31699e-05	0.000469803	286.927	45.3017	35.1767	5.23059	81.8967	16.3955
All_1_transcript_70256	3.12438e-06	5.69478e-05	0.103333	0.0960902	399.123	48.3551	4.04667	0.897181
All_1_transcript_21045	0.00208125	0.00606313	105.57	3.42238	119.617	18.9648	176.323	15.644
All_1_transcript_18306	0.00913846	0.0202442	206.767	68.7302	44.1333	13.8395	150.607	22.2611
All_1_transcript_28449	2.17618e-05	0.000203768	20.45	0.560268	302.773	43.2531	77.9267	6.84906
All_1_transcript_18773	5.46575e-08	5.44699e-06	106.527	1.79834	127.58	1.35709	166.987	2.38517
All_1_transcript_6927	1.02412e-07	7.47077e-06	309.167	17.9328	4.95333	2.37675	86.9267	4.70672
All_1_transcript_17241	6.01405e-05	0.00040879	2.14	1.7516	387.277	76.6565	11.4067	5.20747
All_1_transcript_90205	2.00714e-07	1.0972e-05	22.52	4.50614	297.07	15.3861	80.9933	10.6059
All_1_transcript_88698	0.000613434	0.00229985	86.26	6.6343	174.573	8.271	139.603	20.9423
All_1_transcript_24170	4.70888e-05	0.000343044	78.9067	2.11051	167.39	14.902	153.72	5.33633
All_1_transcript_2844	0.00068639	0.00251048	14.9633	2.17038	253.297	62.911	131.703	12.6337
All_1_transcript_76284	0.00208889	0.00607934	30.67	4.3557	297.173	93.0361	71.97	19.2853
All_1_transcript_35389	3.65601e-05	0.000287919	37.2233	6.71159	274.053	37.8826	87.04	11.2027
All_1_transcript_59031	8.27628e-05	0.000512268	19.3367	4.78205	232.2	37.7436	146.283	10.9619
All_1_transcript_10254	0.000276213	0.00125381	116.237	7.49828	118.103	1.52566	162.497	9.20603
All_1_transcript_20489	9.96454e-06	0.000120778	81.3533	7.30451	178.623	0.995205	136.787	10.1355
All_1_transcript_26205	3.71389e-07	1.58637e-05	296.313	20.1797	0.476667	0.290057	98.8733	9.25666
All_1_transcript_27566	0.000357612	0.00152157	7.09667	2.74835	354.763	91.4657	32.9433	15.0329
All_1_transcript_27526	0.0338305	0.0607403	46.38	27.8191	231.16	94.1435	117.197	53.1671
All_1_transcript_18158	3.71898e-05	0.000291534	194.817	20.6432	62.6267	1.18795	136.887	5.22603
All_1_transcript_29226	4.90713e-06	7.63326e-05	68.7	4.59161	207.543	10.9979	117.297	10.7423
All_1_transcript_12119	0.00288014	0.00785362	89.7933	4.77168	166.687	26.6298	136.97	4.03796
All_1_transcript_87745	0.00743033	0.0171031	35.4467	13.5601	332.09	147.884	24.8967	8.17407
All_1_transcript_26420	0.00352808	0.00926818	74.5167	10.3487	143.087	15.2721	174.607	32.7185
All_1_transcript_92464	4.6441e-05	0.000339719	126.513	4.92574	94.8333	6.74352	170.713	9.62971
All_1_transcript_24898	0.00034135	0.00146663	86.0533	9.54736	149.923	3.04344	156.027	15.4336
All_1_transcript_8658	0.0373243	0.0659261	98.0567	15.3309	169.05	17.7066	124.883	37.2359
All_1_transcript_67250	8.61646e-05	0.000527551	157.2	1.58237	132.323	9.26517	101.99	4.19951
All_1_transcript_26915	1.72654e-08	2.93714e-06	26.1667	0.740968	226.363	5.24001	138.813	7.09175
All_1_transcript_24604	0.000100956	0.000590793	0	0	391.087	86.4237	0.03	0.0519615
All_1_transcript_10929	0.0318693	0.057719	72.2933	14.8553	171.583	43.2916	145.343	39.899
All_1_transcript_6293	3.28553e-05	0.0002682	54.7867	7.25348	169.103	17.4439	165.007	7.78229
All_1_transcript_16908	0.000201126	0.000989946	95.76	13.5307	184.187	15.4507	108.667	2.04415
All_1_transcript_93381	7.25599e-06	9.82887e-05	56.2967	3.17064	143.68	9.50258	188.633	12.9552
All_1_transcript_70608	0.000102255	0.00059609	4.37	1.45712	307.47	58.5452	76.6333	16.0873
All_1_transcript_29253	0.0051298	0.0125825	13.5267	3.66302	341.25	145.016	33.4667	7.83977
All_1_transcript_29802	2.44828e-06	4.93166e-05	64.8167	8.72015	170.32	7.31199	152.717	1.19375
All_1_transcript_28571	7.55162e-08	6.41078e-06	283.753	15.179	1.4	0.550545	102.637	5.46555
All_1_transcript_12302	0.000955519	0.00325227	48.6133	14.7349	221.807	30.5111	116.85	36.6975
All_1_transcript_16941	2.46639e-07	1.24e-05	252.143	16.4571	10.9233	1.92682	124.123	1.09769
All_1_transcript_58356	1.7641e-05	0.000177429	70.0867	2.44273	160.697	8.46919	156.38	11.48
All_1_transcript_24885	1.95418e-06	4.29821e-05	244.353	22.7573	3.61667	0.861994	138.537	5.86014
All_1_transcript_20969	1.76962e-05	0.000177697	69.7033	1.3185	163.53	9.18121	153.19	11.2436
All_1_transcript_30227	0.000233051	0.00110584	58.19	2.72419	138.863	14.1418	189.237	25.5389
All_1_transcript_20811	1.85257e-09	9.2735e-07	274.257	4.55507	2.12	1.01474	109.787	6.89309
All_1_transcript_14325	1.82112e-05	0.000181528	90.47	3.25268	136.507	9.31052	159.083	1.36269
All_1_transcript_81784	0.00197108	0.00580974	55.4367	2.7403	190.337	36.5915	140.163	25.5527
All_1_transcript_6117	1.31877e-05	0.000145916	54.1267	5.70811	272.277	32.475	59.4933	6.05916
All_1_transcript_26296	0.00379268	0.00982694	117.267	3.30948	119.06	5.09498	149.253	11.9215
All_1_transcript_6430	0.00095426	0.00324875	127.173	9.80817	98.1967	6.94036	159.773	12.9049
All_1_transcript_4151	1.36893e-07	8.73804e-06	235.463	11.09	21.54	3.64367	127.95	6.44539
All_1_transcript_10811	1.76551e-05	0.000177488	19.9133	3.58566	112.467	12.5842	252.547	30.4798
All_1_transcript_2023	0.000162539	0.000842688	24.9333	4.29959	253.683	46.2654	106.267	13.0167
All_1_transcript_80799	1.62257e-05	0.000167858	84.18	3.60717	130.98	10.1978	169.6	5.05643
All_1_transcript_77517	1.05424e-07	7.58024e-06	261.677	15.0279	1.05667	0.627721	121.89	3.9986
All_1_transcript_27044	7.54622e-06	0.000100995	73.67	6.81603	154.313	2.91701	156.613	8.88601
All_1_transcript_12651	1.92104e-08	3.12168e-06	0	0	382.563	19.7722	1.77667	0.513939
All_1_transcript_82679	2.17406e-06	4.56952e-05	212.827	17.5132	26.8367	3.27088	144.647	5.58387
All_1_transcript_2121	0.00116649	0.00381185	0	0	384.307	131.819	0	0
All_1_transcript_6235	3.52212e-07	1.53522e-05	210.837	7.13123	53.76	3.9361	118.877	8.1576
All_1_transcript_18474	2.80552e-07	1.3353e-05	176.473	1.33717	61.34	6.65546	145.36	4.90306
All_1_transcript_72448	5.42562e-06	8.14443e-05	8.28333	0.922515	279.403	21.8056	95.18	23.4962
All_1_transcript_27538	6.46589e-05	0.000430302	84.6967	8.60885	156.83	4.97591	141.217	9.04438
All_1_transcript_18294	0.000867471	0.00301792	139.427	13.6784	86.1233	6.01665	156.993	14.4046
All_1_transcript_10841	0.0116929	0.024873	96.0433	26.4904	191.323	40.7196	94.8267	18.4437
All_1_transcript_26498	0.0124944	0.0263042	106.607	8.5292	131.87	12.1573	143.673	10.2225
All_1_transcript_87946	2.54592e-05	0.000227148	224.797	22.4881	8.14667	2.04779	149.077	24.2757
All_1_transcript_18619	1.08602e-08	2.24868e-06	222.19	6.41725	30.2933	1.7115	129.233	4.14806
All_1_transcript_28970	0.00265408	0.00735463	35.2733	14.8303	0	0	346.363	131.514
All_1_transcript_10818	0.000518575	0.00202365	195.487	40.8339	0.496667	0.180093	184.747	38.4862
All_1_transcript_28953	0.00146917	0.00458882	38.5433	5.80157	107.223	25.4727	234.607	55.9096
All_1_transcript_26411	2.84109e-06	5.36014e-05	21.5033	2.81774	324.75	26.1244	33.7567	24.0726
All_1_transcript_47967	1.23447e-05	0.000139134	211.057	15.9573	33.9333	4.95657	134.103	16.7526
All_1_transcript_30615	0.00295908	0.00802266	189.8	40.6686	49.0333	21.1084	140.09	21.527
All_1_transcript_18087	0.0038759	0.00999617	72.7067	28.8251	173.59	24.3859	132.417	3.59201
All_1_transcript_73507	0.0215989	0.0416338	250.163	111.527	45.1	24.0739	83.44	27.3104
All_1_transcript_26805	1.46485e-06	3.62249e-05	4.15	0.939521	288.937	26.9038	85.1767	4.16133
All_1_transcript_28660	0.000501843	0.00197285	63.9567	20.1011	245.78	46.6707	68.0967	14.4311
All_1_transcript_28704	2.85819e-06	5.37165e-05	53.34	6.51997	157.893	10.623	166.583	4.02182
All_1_transcript_20183	3.45091e-06	6.05997e-05	211.49	8.32656	5.05333	0.678552	161.113	21.5281
All_1_transcript_18403	0.00281416	0.00771185	82.75	15.3193	155.72	18.2555	139.113	12.39
All_1_transcript_17450	0.000226151	0.00108051	47.5067	7.48124	221.28	37.3344	108.067	8.03077
All_1_transcript_16913	1.51231e-06	3.70213e-05	64.61	3.49927	140.917	5.6959	170.957	7.74714
All_1_transcript_24513	4.89493e-05	0.000352996	83.2633	8.81286	142.46	6.2464	150.66	6.11178
All_1_transcript_4907	0.0211099	0.0408159	170.07	37.3082	72.8833	11.6046	133.23	35.0961
All_1_transcript_18279	0.0040519	0.010352	110.617	23.9408	175.723	8.5818	88.33	22.9465
All_1_transcript_25009	5.09e-07	1.88796e-05	250.357	15.8304	7.72333	2.77822	116.203	9.9186
All_1_transcript_26405	0.0026169	0.00727056	118.867	0.352326	104.083	10.7119	151.043	12.7109
All_1_transcript_16583	2.38505e-07	1.21871e-05	287.113	18.0184	0.286667	0.12897	86.4567	8.98911
All_1_transcript_88823	0.00258328	0.00719644	1.98	0.957862	353.703	137.159	18.0067	2.15231
All_1_transcript_2248	5.64475e-07	2.00997e-05	51.69	6.44608	173.207	6.6448	148.787	4.19381
All_1_transcript_28298	0.0066907	0.0156841	96.79	8.17736	123.067	21.1508	152.85	5.8101
All_1_transcript_6848	0.000400571	0.00165999	68.2833	19.348	163.89	9.94564	140.017	10.8575
All_1_transcript_26691	0.00146133	0.00456993	98.6633	2.82567	137.783	12.6927	135.483	3.99571
All_1_transcript_20967	0.00824732	0.0186002	36.0067	14.7905	203.74	60.2611	132.02	39.1133
All_1_transcript_52999	1.61327e-05	0.000167452	157.253	17.4935	24.2233	2.13226	189.357	16.9002
All_1_transcript_30450	0.0355038	0.063257	10.74	1.72549	309	191.823	50.7433	41.174
All_1_transcript_80121	0.00022809	0.00108751	195.57	38.4048	13.01	2.78555	161.903	18.9722
All_1_transcript_8588	4.55788e-05	0.00033558	22.51	3.34018	255.893	36.464	91.7133	16.0012
All_1_transcript_8546	7.04769e-06	9.62453e-05	40.8067	2.7603	263.82	29.3284	64.58	3.43913
All_1_transcript_24521	6.32617e-09	1.63021e-06	249.39	8.58361	0.68	0.590254	119.013	3.46424
All_1_transcript_29263	1.3569e-06	3.45065e-05	12.8167	5.58956	262.883	16.1782	92.9733	15.9564
All_1_transcript_18168	0.0121335	0.0256723	92.9367	23.2698	166.23	24.8772	109.45	12.751
All_1_transcript_5276	0.00274383	0.00755716	84.5533	8.68402	148.887	15.1436	135.02	15.9711
All_1_transcript_48836	0.0179395	0.0356189	100.953	11.0653	140.61	15.405	126.067	8.27094
All_1_transcript_91825	4.58864e-06	7.28953e-05	70.4667	1.42721	152.44	1.59502	144.133	9.93115
All_1_transcript_8855	1.56392e-07	9.47419e-06	24.9633	2.17868	192.323	10.8109	149.343	1.06959
All_1_transcript_87730	0.00045499	0.00182826	87.8367	5.68001	128.98	8.96462	149.553	11.585
All_1_transcript_61963	3.64436e-06	6.26577e-05	154.42	10.2624	32.0367	4.34583	178.923	12.8896
All_1_transcript_75554	0.000246155	0.00114997	20.5567	1.90707	311.567	72.9806	33.06	9.9835
All_1_transcript_20630	1.53649e-06	3.74376e-05	28.8533	2.19539	248.073	20.5294	88.1267	4.90598
All_1_transcript_84484	3.8956e-05	0.000301606	209.08	19.5412	45.5867	10.8629	110.223	14.6238
All_1_transcript_25098	2.18416e-06	4.58189e-05	205.64	16.3529	11.6033	1.89358	147.507	10.9572
All_1_transcript_21074	1.44266e-05	0.000155756	44.39	6.23372	228.73	23.4636	90.91	9.92467
All_1_transcript_14914	0.00108604	0.00360002	134.403	2.62498	101.177	8.59249	128.393	5.19814
All_1_transcript_80461	2.76133e-06	5.27723e-05	307.343	29.9697	0	0	56.6067	15.6183
All_1_transcript_93958	6.11896e-11	1.11034e-07	0	0	360.747	6.77926	3.10333	2.21498
All_1_transcript_60223	0.000397725	0.00165134	71.21	2.21027	182.89	26.4262	109.647	7.95878
All_1_transcript_20792	0.000527173	0.00204967	46.7033	12.3389	237.457	50.4495	79.4067	6.78948
All_1_transcript_30586	0.00361723	0.00944935	83.4633	9.90899	149.453	21.2532	130.633	8.87794
All_1_transcript_26173	0.00182603	0.00546329	278.74	82.9898	7.26667	1.56915	76.9233	37.6157
All_1_transcript_26813	2.02961e-08	3.21383e-06	249.533	10.963	3.01333	0.596182	110.257	2.19728
All_1_transcript_2116	5.00997e-06	7.73702e-05	24.6833	0.634061	224.383	13.7453	113.277	18.264
All_1_transcript_2837	9.82199e-06	0.000119583	23.5733	5.34015	143.347	21.1933	195.09	5.5222
All_1_transcript_26841	9.68315e-08	7.30101e-06	266.59	10.3819	5.75	2.47473	89.4933	11.4694
All_1_transcript_90342	6.8622e-06	9.45126e-05	68.63	2.36476	140.823	10.2281	152.263	3.04756
All_1_transcript_87949	0.000582	0.00220843	217.797	41.6731	31.09	5.39545	112.767	25.0669
All_1_transcript_49858	9.22853e-06	0.000115099	0.0633333	0.061101	358.297	52.1964	3.12333	1.30921
All_1_transcript_12590	0.00133867	0.00425791	141.643	31.7552	52.7267	12.0512	166.793	13.4529
All_1_transcript_66727	0.00109445	0.0036221	57.2767	7.49403	234.443	57.1834	69.1233	7.42884
All_1_transcript_20915	3.12647e-09	1.16742e-06	246.413	7.44113	4.27	1.09124	110.06	2.85953
All_1_transcript_90006	0.000302882	0.00134309	63.39	3.20106	151.75	20.5868	145.383	9.5096
All_1_transcript_15040	0.000724163	0.0026172	14.2567	2.99094	331.08	99.2492	15.16	3.96545
All_1_transcript_27586	2.46741e-08	3.60599e-06	297.137	10.6126	2.15333	0.986526	60.87	9.99783
All_1_transcript_26176	0.000585128	0.00221817	0	0	359.92	108.738	0	0
All_1_transcript_5425	0.0267524	0.0498019	3.63	0.461194	342.373	217.95	13.7733	6.12125
All_1_transcript_28525	7.63662e-05	0.00048445	51.1767	2.31927	137.55	20.1667	170.71	9.69952
All_1_transcript_54014	4.19072e-07	1.6985e-05	248.34	11.7102	1.91667	0.873861	109.073	14.4027
All_1_transcript_32578	4.72493e-07	1.81616e-05	12.1933	4.21332	333.843	26.3821	13.1833	9.79162
All_1_transcript_17271	0.000152315	0.000801705	110.033	5.8167	77.52	11.5091	171.343	14.7607
All_1_transcript_28802	7.61877e-06	0.000101529	90.9567	4.38721	124.517	2.80304	142.983	3.84531
All_1_transcript_27048	1.83415e-05	0.000182368	222.097	16.74	7.41667	6.6157	128.863	24.8526
All_1_transcript_6206	0.019748	0.0386171	253.913	119.3	17.3	9.99194	87.09	45.7524
All_1_transcript_93123	0.0181713	0.0360004	99.5967	6.13333	118.227	17.8732	140.323	9.365
All_1_transcript_84003	3.9384e-05	0.000303839	80.3933	1.00431	131.213	9.99048	146.383	5.04044
All_1_transcript_12521	0.000339495	0.00146039	87.8533	6.37144	157.857	3.75092	112.087	15.1543
All_1_transcript_8486	1.60462e-08	2.8292e-06	212.437	5.43859	40.0433	5.09879	105.06	1.38597
All_1_transcript_20762	2.10477e-06	4.493e-05	65.1033	11.6389	204.127	7.15431	88.1467	5.43715
All_1_transcript_26666	4.86295e-05	0.000351155	80.8667	1.32455	153.7	9.39696	122.353	7.85087
All_1_transcript_26199	8.09849e-06	0.000105659	26.8533	5.06093	292.85	33.1561	37.0433	16.4812
All_1_transcript_28409	0.00256882	0.00716486	82.37	9.93106	150.497	19.1927	122.363	9.53814
All_1_transcript_51015	1.35459e-05	0.000148724	58.3667	4.60882	197.983	17.4231	97.8433	7.39422
All_1_transcript_30540	0.0016519	0.00504138	0.496667	0.453468	353.187	129.225	0	0
All_1_transcript_81346	1.14329e-05	0.000131965	193.21	19.1521	9.29667	2.75834	150.563	16.3182
All_1_transcript_14609	0.0014771	0.00460801	28.27	4.39075	174.96	46.2858	149.653	14.4602
All_1_transcript_28593	2.06627e-05	0.000197533	57.27	5.52894	149.047	13.4885	146.48	4.32253
All_1_transcript_28978	3.13929e-05	0.000260599	135.487	14.0401	37.0567	4.73102	179.75	17.3729
All_1_transcript_86322	9.0756e-05	0.000547687	148.253	7.65189	84.93	3.95378	118.873	8.22008
All_1_transcript_92965	1.99062e-05	0.000192991	66.2833	5.48766	178.467	14.6591	107.157	4.93786
All_1_transcript_26612	1.29379e-06	3.3643e-05	230.223	19.8818	0.843333	0.697591	120.827	6.26613
All_1_transcript_90262	0.000577722	0.00219621	77.3167	5.18965	141.863	14.1133	132.47	10.2631
All_1_transcript_84680	2.03517e-05	0.000195454	91.96	3.16754	146.273	5.88954	113.223	4.28435
All_1_transcript_8219	0.0157961	0.0320336	158.917	28.5931	119.54	28.1907	72.7767	16.0101
All_1_transcript_35100	0.0288166	0.0530549	103.243	9.89111	119.01	9.71937	128.267	4.47448
All_1_transcript_61822	7.77025e-05	0.000490213	1.6	0.245153	294.553	55.9397	54.21	11.5114
All_1_transcript_92488	6.30718e-06	8.93269e-05	20.24	9.00684	269.403	25.9295	60.69	16.0079
All_1_transcript_87850	0.0152969	0.0311627	73.31	6.95147	164.533	41.3423	112.483	17.8073
All_1_transcript_26674	0.00283543	0.00775938	0.846667	0.390043	346.457	139.983	2.57333	0.462853
All_1_transcript_89595	0.000131292	0.000716333	60.8633	8.39002	135.353	14.5965	153.487	10.1786
All_1_transcript_64863	0.00023416	0.00110977	64.0633	22.946	205.993	23.0888	78.4567	11.9573
All_1_transcript_86356	5.75432e-06	8.46624e-05	49.8267	6.78199	215.65	19.083	82.1267	3.58985
All_1_transcript_30568	0.00214404	0.00620378	77.4267	5.56376	161.24	21.1774	108.84	17.7986
All_1_transcript_28322	0.0371051	0.0656055	97.0833	1.71762	125.39	18.1409	124.827	7.81916
All_1_transcript_90090	1.27086e-05	0.000141877	119.65	9.51529	61.9933	7.66384	165.183	6.5133
All_1_transcript_24576	1.40744e-06	3.53279e-05	232.333	20.7847	2.61333	0.925221	111.25	4.01837
All_1_transcript_92737	0.0127758	0.0268009	84.3633	17.3977	156.977	21.3729	104.71	22.9074
All_1_transcript_28512	6.69494e-08	6.00581e-06	163.77	5.6842	48.93	2.45941	132.567	2.18416
All_1_transcript_18596	0.00321761	0.00858726	128.917	23.0644	66.3233	10.1483	149.897	18.6365
All_1_transcript_14328	2.90185e-05	0.000247844	28.2333	6.06704	103.983	22.6466	212.887	16.4252
All_1_transcript_94549	7.68931e-06	0.000102076	4.66667	0.80637	328.297	45.0671	11.9233	5.56369
All_1_transcript_91145	2.66416e-07	1.29614e-05	209.293	12.3849	5.88	2.14418	129.677	6.79368
All_1_transcript_12913	0.000750305	0.00269291	15.12	6.19228	305.093	89.0738	24.0733	13.4291
All_1_transcript_22338	4.26402e-06	6.96239e-05	80.6733	3.95769	101.44	4.9826	161.483	6.82617
All_1_transcript_20713	6.64922e-12	1.60874e-08	277.537	1.18888	0.65	0.5866	65.4	3.17463
All_1_transcript_24714	6.55919e-06	9.17094e-05	244.417	27.9143	12.12	2.24609	86.7667	4.54288
All_1_transcript_83513	0.000600649	0.00226184	179.04	41.8434	10.2967	1.60157	153.65	23.1309
All_1_transcript_14993	3.85562e-06	6.5075e-05	54.93	4.64606	131.92	6.75269	155.757	8.09503
All_1_transcript_17291	0.00642399	0.015163	92.6833	6.41246	110.357	13.6332	139.137	12.2318
All_1_transcript_89970	0.00137912	0.00435884	4.46667	1.20981	181.47	57.8982	156.23	9.52433
All_1_transcript_28470	3.48483e-06	6.10721e-05	37.8533	2.79074	219.997	7.30573	84.07	18.7845
All_1_transcript_20933	3.31304e-05	0.000269688	78.5367	4.76505	130.08	7.89641	132.97	2.88439
All_1_transcript_2445	0.000488467	0.0019302	103.873	3.23528	108.453	3.67005	129.063	4.71585
All_1_transcript_59331	0.000179547	0.000906898	85.22	0.87155	124.24	9.63651	131.38	4.13682
All_1_transcript_24211	0.000174344	0.000887202	48.76	5.91645	150.42	20.1026	141.44	11.0969
All_1_transcript_24196	6.30058e-05	0.000422659	61.5733	10.5371	176.813	16.2783	102.22	6.97737
All_1_transcript_26824	0.00143952	0.00451292	85.5467	15.5208	97.9867	9.60029	156.9	14.8894
All_1_transcript_85729	1.46938e-05	0.0001574	3.02	1.3357	297.467	43.1907	39.4467	8.58097
All_1_transcript_78160	5.64319e-09	1.52647e-06	234.02	7.41142	0.836667	0.980833	105.033	4.13727
All_1_transcript_92474	1.13838e-05	0.000131608	54.54	10.5099	151.66	7.66992	133.45	3.83579
All_1_transcript_65456	0.000887352	0.00307212	72.7	12.2172	204.307	42.1649	62.48	8.26324
All_1_transcript_78493	1.82105e-05	0.000181528	18.5033	1.52978	298.23	45.3426	22.4533	5.14888
All_1_transcript_56045	8.0278e-05	0.000501378	83.79	3.23951	123.733	8.28886	131.657	3.13497
All_1_transcript_88933	2.53355e-05	0.000226517	86.4667	2.83876	105.867	6.18657	146.793	6.30595
All_1_transcript_8780	4.79473e-07	1.83006e-05	206.42	11.3212	15.69	7.38736	115.733	5.71472
All_1_transcript_88949	6.71011e-06	9.30654e-05	15.0833	3.67086	111.323	5.54451	211.367	22.6128
All_1_transcript_65733	0.00011642	0.000655222	89.7233	0.895786	126.52	5.20042	121.39	5.7725
All_1_transcript_2106	0.00767161	0.017562	100.317	12.0943	94.7333	11.6854	142.54	14.8578
All_1_transcript_26157	0.00778537	0.0177617	35.3733	11.7653	237.5	89.9585	64.1667	25.1836
All_1_transcript_20083	0.000380929	0.00159899	114.443	8.65072	70.7533	6.25743	151.577	16.4244
All_1_transcript_18589	2.03146e-06	4.39276e-05	58.5333	0.119304	127.377	8.74842	150.757	3.45011
All_1_transcript_12540	0.00205425	0.00600297	6.66667	3.29673	322.357	120.244	7.31667	3.82028
All_1_transcript_26475	5.84894e-05	0.000401389	0.06	0.0519615	263.677	45.0378	72.2967	14.8253
All_1_transcript_4898	4.57931e-05	0.000336589	197.177	16.9245	32.2767	3.26451	106.177	21.5016
All_1_transcript_91323	0.00702554	0.0163319	63.6333	7.12166	133.71	23.1564	137.977	25.5255
All_1_transcript_91710	5.62643e-05	0.000390737	165.097	20.3175	38.94	5.16884	130.917	8.32945
All_1_transcript_48184	8.11452e-07	2.49567e-05	163.553	8.70501	34.6433	2.45797	136.74	6.99033
All_1_transcript_26782	2.81191e-07	1.33689e-05	20.3133	5.44993	240.53	11.918	73.83	9.44646
All_1_transcript_44272	4.84219e-06	7.57734e-05	138.677	13.6043	29.1667	1.26508	165.67	9.11659
All_1_transcript_11037	5.60921e-05	0.000389976	208.837	28.4971	31.2	1.81678	93.3967	12.4423
All_1_transcript_62594	2.58189e-05	0.000229116	64.6967	2.85309	134.09	9.38623	134.627	7.18062
All_1_transcript_12509	0.000224651	0.00107511	14.29	1.96268	159.593	10.6263	159.39	35.3252
All_1_transcript_8289	6.46415e-06	9.09577e-05	73.35	3.26529	125.583	1.82659	134.263	6.91564
All_1_transcript_20496	2.43997e-10	2.59173e-07	266.23	3.62501	0.273333	0.0945163	66.29	4.77748
All_1_transcript_6041	4.87091e-06	7.60262e-05	77.5333	10.8051	174.06	5.31062	80.7367	3.24941
All_1_transcript_30676	0.0141763	0.0292138	153.27	37.8782	70.7633	6.04756	108.073	12.7991
All_1_transcript_34649	1.21179e-06	3.22182e-05	61.2533	6.05335	45.89	4.17177	224.903	16.2539
All_1_transcript_24772	0.000312146	0.00137285	80.0367	4.99637	133.05	10.1564	118.923	6.03537
All_1_transcript_24730	0.0189863	0.0373696	116.9	10.6913	83.0667	8.94964	131.387	21.8351
All_1_transcript_29039	0.000849843	0.00296988	21.96	5.18803	119.27	34.3511	189.81	31.98
All_1_transcript_8535	0.00011491	0.000648987	65.97	5.74551	131.877	13.6335	133.027	2.65021
All_1_transcript_24755	0.00463632	0.0115691	151.833	29.1307	115.913	9.85166	63.11	15.8134
All_1_transcript_26477	7.22494e-08	6.29645e-06	173.16	0.590254	42.1833	4.12196	115.423	6.06
All_1_transcript_6560	5.5583e-06	8.27788e-05	16.79	2.15432	130.83	8.04067	183.127	17.9472
All_1_transcript_20098	9.81424e-06	0.000119555	185.507	14.4196	32.2033	6.28218	112.963	11.7736
All_1_transcript_12927	0.000185921	0.000932173	10.7767	0.960746	231.107	45.3248	88.75	14.5352
All_1_transcript_10215	7.00357e-05	0.000455276	4.32	1.09531	243.6	42.2166	82.15	11.7403
All_1_transcript_17426	6.17824e-05	0.000417281	75.1333	15.9297	194.6	18.8887	60.3233	7.66538
All_1_transcript_20928	0.00428798	0.0108457	91.62	5.53392	106.943	11.8681	131.45	7.96301
All_1_transcript_82781	0.000987797	0.00333813	63.8367	8.12925	113.68	15.2322	152.45	18.8859
All_1_transcript_30290	0.0243607	0.0460884	0	0	329.467	210.427	0.243333	0.261598
All_1_transcript_30342	1.67306e-05	0.000171198	5.83	1.33405	314.463	49.7047	9.14	1.15879
All_1_transcript_2295	0.000541266	0.00208936	207.287	51.613	6.01667	0.332616	115.637	6.23482
All_1_transcript_29058	0.000326998	0.00142081	34.63	11.6668	204.353	34.8645	89.5167	17.7027
All_1_transcript_14890	0.000273394	0.00124426	60.42	4.9822	142.663	17.3282	125.257	8.12712
All_1_transcript_17416	0.000173354	0.000883402	66.9667	5.17032	127.833	13.7539	133.15	4.86287
All_1_transcript_8622	0.000106323	0.000613377	63.7333	2.18042	131.29	14.9266	132.433	1.82017
All_1_transcript_7751	0.00224136	0.00642899	58.19	8.65212	143.19	14.8185	126.057	24.867
All_1_transcript_30329	0.00129433	0.00414288	66.9433	7.40331	130.07	20.57	130.283	3.33485
All_1_transcript_14977	0.00396373	0.0101757	40.63	10.3183	240.337	81.9636	46.2433	21.6601
All_1_transcript_18575	4.76831e-07	1.82799e-05	153.547	6.17507	53.1067	3.07053	120.437	3.78434
All_1_transcript_8293	5.44111e-08	5.44699e-06	183.323	3.98257	5.91667	3.24238	137.753	8.39582
All_1_transcript_18382	0.0210002	0.0406416	83.6267	14.174	119.153	12.0502	124.043	14.4943
All_1_transcript_82928	0.0165124	0.0332078	247.417	125.472	0.393333	0.495614	78.9133	24.1567
All_1_transcript_90220	0.0084474	0.0189768	1.45	0.416053	322.77	162.262	2.35	1.40801
All_1_transcript_57881	1.08497e-06	3.01197e-05	34.25	4.74064	231.437	9.69258	60.56	15.511
All_1_transcript_10323	0.000905808	0.00312039	71.2467	3.47635	116.43	15.8918	137.84	10.3337
All_1_transcript_30984	0.00950931	0.0209199	77.04	11.3143	104.35	22.1899	144.093	17.2176
All_1_transcript_28622	2.03929e-05	0.000195663	297.737	47.6477	2.06667	1.30967	25.6367	1.8253
All_1_transcript_64342	0.0108523	0.0233819	115.267	8.37593	84.1267	17.088	125.783	6.1769
All_1_transcript_28434	0.000369966	0.00156215	180.867	27.9993	10.1367	12.88	133.923	29.2421
All_1_transcript_30405	0.000466168	0.00186322	193.577	39.9656	24.01	7.50943	106.727	12.6232
All_1_transcript_17427	0.000971091	0.00329527	81.9167	7.8989	71.2467	7.77582	171.08	29.4623
All_1_transcript_72197	0.00512499	0.0125757	0.203333	0.136137	271.73	112.976	52.16	14.8058
All_1_transcript_92866	4.97979e-05	0.000357164	50.5867	10.3697	153.627	10.7884	119.697	9.59419
All_1_transcript_34632	5.7919e-05	0.000398857	26.9433	2.43221	199.157	28.4579	97.71	9.43078
All_1_transcript_59818	1.60271e-06	3.83928e-05	47.9833	4.55895	99.0067	7.42479	176.777	8.57443
All_1_transcript_26855	0.0104384	0.0226378	41.5033	8.36475	232.11	98.0511	50.1367	6.09894
All_1_transcript_12486	0.000601229	0.00226305	21.6367	2.93524	145.307	8.25414	156.027	38.287
All_1_transcript_24373	1.55709e-05	0.00016344	155.403	21.1271	0.746667	0.663802	166.803	14.6376
All_1_transcript_85130	4.08512e-06	6.75425e-05	149.5	17.2674	7.80667	4.24077	165.507	7.14301
All_1_transcript_20407	0.0064538	0.0152164	57.88	9.01281	145.037	21.306	119.633	29.0479
All_1_transcript_18124	8.88119e-06	0.000112239	237.2	28.6805	0.386667	0.669726	84.31	9.56911
All_1_transcript_24438	0.00548795	0.0133059	0	0	308.387	139.727	12.9733	4.80429
All_1_transcript_195	6.5597e-06	9.17094e-05	30.3167	1.54588	165.357	5.99555	125.57	15.4027
All_1_transcript_20397	0.00363065	0.00947363	49.6667	15.1526	180.073	39.1905	91.3067	25.5273
All_1_transcript_20452	0.000143658	0.000768116	29.3433	3.77998	148.827	11.3371	142.617	24.6439
All_1_transcript_62554	0.00141168	0.00444209	85.2433	8.44236	104.573	10.8204	130.907	3.28526
All_1_transcript_12063	3.34158e-06	5.93784e-05	71.2667	0.880984	108.157	3.77488	141.207	6.3805
All_1_transcript_27016	8.89746e-05	0.000540154	59.4833	5.4647	123.823	8.75741	137.03	11.6079
All_1_transcript_26945	0.00090962	0.00313056	57.7633	16.8726	195.217	37.9073	67.0267	13.3404
All_1_transcript_50161	2.72443e-06	5.24995e-05	61.6233	6.52715	138.523	3.70446	119.293	3.42464
All_1_transcript_26853	2.22045e-06	4.62019e-05	66.4967	3.65845	105.533	5.09005	147.337	5.05181
All_1_transcript_25047	0.0112517	0.0240947	51.9667	2.11221	125.593	11.4536	141.753	42.9989
All_1_transcript_4696	0.00264391	0.00732971	81.1333	9.6758	133.433	11.0218	104.55	10.7372
All_1_transcript_71086	0.0105734	0.0228896	18.91	2.14035	231.183	100.561	68.2833	17.0947
All_1_transcript_8175	5.17655e-09	1.47917e-06	241.107	8.41461	3.47333	0.205508	73.3333	2.58767
All_1_transcript_24674	0.000336092	0.00145048	217.97	39.6127	46.4567	20.7605	53.4733	10.5676
All_1_transcript_20114	3.7629e-06	6.39634e-05	69.4767	4.1501	154.787	5.33343	93.52	6.7856
All_1_transcript_26830	0.0389414	0.0683087	1.66333	1.20093	286.387	194.247	29.5	12.9254
All_1_transcript_30310	0.00238036	0.00675288	28.63	6.40757	205.66	57.1015	82.9567	22.3707
All_1_transcript_88634	0.000279104	0.00126379	69.96	8.86524	121.193	7.31186	125.887	8.3564
All_1_transcript_28391	9.75445e-05	0.000577463	117.613	8.17379	59.2167	10.1276	139.893	9.05047
All_1_transcript_10230	3.61397e-08	4.47359e-06	190.547	8.86087	8.29667	1.53468	117.457	1.68625
All_1_transcript_88188	2.36906e-05	0.000215996	51.7667	2.15978	164.67	15.6512	99.4633	5.94482
All_1_transcript_82840	1.38852e-05	0.000151289	61.0967	2.77695	143.137	9.72077	111.403	4.92299
All_1_transcript_18489	1.07388e-07	7.64175e-06	224.917	12.6189	1.24333	0.990471	89.3	4.65675
All_1_transcript_88735	0.000396878	0.00164987	69.99	7.28329	104.18	9.8267	140.987	12.2628
All_1_transcript_12853	0.00152532	0.00472357	77.5067	6.12778	143.083	20.2405	94.5533	2.13657
All_1_transcript_12945	0.000165903	0.000856256	56.6	4.8775	128.097	12.3493	130.38	11.433
All_1_transcript_59001	3.33843e-05	0.000271146	149.073	14.6735	51.3	5.09592	114.277	1.96632
All_1_transcript_61313	0.00124825	0.0040279	85.5733	7.18444	118.69	6.56649	110.247	3.53
All_1_transcript_2408	0.00163873	0.00501101	92.19	2.92923	94.55	7.53305	126.96	9.27533
All_1_transcript_77917	2.3586e-05	0.000215339	6.01333	0.950859	145.2	11.3753	162.257	22.8115
All_1_transcript_2484	0.000202695	0.000995644	81.5067	5.12728	106.95	3.94726	124.73	6.81848
All_1_transcript_32233	9.84304e-05	0.000580531	46.6833	5.54694	114.2	9.34897	152.26	17.2337
All_1_transcript_20575	0.0313931	0.0569969	32.8267	11.0892	216.353	110.559	63.7833	31.6089
All_1_transcript_78338	0.0351001	0.062669	45.12	6.71453	163.487	69.3378	103.893	16.2064
All_1_transcript_86234	4.59719e-08	4.96793e-06	218.87	9.20939	4.79667	1.36122	88.5867	6.23266
All_1_transcript_28742	9.58284e-07	2.77298e-05	50.58	4.04857	123.167	4.22456	138.27	5.60463
All_1_transcript_30279	4.39764e-08	4.87321e-06	207.99	8.35601	6.9	2.08835	97.0133	5.79909
All_1_transcript_6213	0.0226007	0.0432737	49.1467	8.59242	103.02	32.0504	159.697	50.1272
All_1_transcript_77794	0.000352279	0.00150442	31.4367	9.69687	1.18333	0.189297	278.937	72.1077
All_1_transcript_87605	0.00135504	0.00429805	75.5233	5.73458	111.95	7.21451	123.827	12.3106
All_1_transcript_34768	3.39437e-07	1.49772e-05	46.95	1.90969	129	4.81164	135.237	4.93565
All_1_transcript_30733	8.1416e-05	0.000506814	171.61	25.3972	11.48	1.50688	127.893	16.8476
All_1_transcript_10787	2.92537e-07	1.37285e-05	192.52	9.54686	13.51	1.61954	104.817	8.1771
All_1_transcript_77730	3.38964e-06	5.99768e-05	54.08	3.13056	115.77	8.9525	140.893	1.16363
All_1_transcript_28328	9.53981e-05	0.000567722	16.3167	3.11192	147.553	24.3392	146.663	14.7313
All_1_transcript_86034	0.000906606	0.0031224	64.2	13.538	150.48	16.3414	95.6667	12.7497
All_1_transcript_28653	0.00816802	0.018451	0.64	0.393573	309.067	154.901	0.563333	0.500633
All_1_transcript_26266	0.0214524	0.0413925	84.0567	17.245	101.443	9.23449	124.613	9.75802
All_1_transcript_131	7.63403e-08	6.4306e-06	231.253	11.3025	0.873333	0.372335	77.9733	6.91937
All_1_transcript_14982	2.05071e-05	0.000196413	54.1067	5.79966	119.737	8.33194	136.233	7.50239
All_1_transcript_19051	0.00024231	0.00113861	72.0333	2.66654	75.4	7.13616	162.247	21.5323
All_1_transcript_24895	3.96185e-08	4.6562e-06	212.417	8.60387	17.0633	4.28094	79.9467	3.11386
All_1_transcript_6554	0.00140669	0.00442993	67.86	6.08172	130.237	15.345	110.887	10.6516
All_1_transcript_10812	1.28454e-07	8.50178e-06	40.8867	6.72106	199.37	4.46931	68.72	6.61705
All_1_transcript_2641	0.0234778	0.0446743	0	0	308.56	195.447	0.0133333	0.023094
All_1_transcript_16749	4.35383e-05	0.000325119	44.9833	4.49978	117.433	15.4248	146.143	6.25436
All_1_transcript_87972	0.000523547	0.00203885	17.84	1.10964	278.17	77.7204	12.2	5.55255
All_1_transcript_61098	0.0220871	0.0424228	0	0	307.757	192.125	0.216667	0.192959
All_1_transcript_18106	0.00691925	0.0161227	63.8	8.13417	118.753	19.5413	125.167	18.8558
All_1_transcript_16360	0.00805578	0.0182433	26.3167	10.4379	213.503	80.8326	67.8167	25.0276
All_1_transcript_32890	0.00025639	0.00118722	69.1367	3.56307	121.813	11.6692	116.653	4.76862
All_1_transcript_10446	1.85829e-05	0.00018397	92.9367	2.04571	96.9867	3.16064	117.567	0.251064
All_1_transcript_2424	2.11321e-05	0.000200109	83.27	1.69106	105.997	4.23623	118.023	2.40092
All_1_transcript_81048	4.41341e-05	0.000328049	46.4567	9.26558	203.193	25.0113	57.1733	11.4552
All_1_transcript_87339	3.98574e-06	6.66075e-05	66.89	3.90747	148.643	7.27456	91.23	4.12015
All_1_transcript_16318	2.38985e-07	1.21871e-05	202.153	6.37475	22.84	6.42529	81.57	8.63917
All_1_transcript_921	4.97434e-05	0.000356995	211.673	26.2022	8.67667	0.714446	86.1167	22.6949
All_1_transcript_76915	7.7073e-06	0.000102177	49.96	0.38	125.63	7.71252	130.873	8.0191
All_1_transcript_92009	1.5838e-05	0.000165472	20.5733	3.27094	199.953	21.4045	85.9	12.9655
All_1_transcript_2573	2.15453e-05	0.000202876	7.5	2.03325	279.113	43.7601	19.64	10.1168
All_1_transcript_45996	0.008888	0.0197961	88.28	8.51556	86.5133	6.36643	131.34	19.8006
All_1_transcript_12111	9.80276e-05	0.00057894	29.06	13.1572	207.833	26.7257	68.9367	19.7422
All_1_transcript_38427	4.61946e-05	0.000338686	134.293	8.44534	37.17	5.06734	133.983	15.9041
All_1_transcript_24917	3.35435e-06	5.95523e-05	52.3233	3.06924	121.343	7.69011	131.317	3.97599
All_1_transcript_51691	3.31246e-07	1.47948e-05	40.4167	6.28471	194.077	9.7754	70.4867	1.88654
All_1_transcript_22678	0.000240886	0.00113373	62.9167	2.59064	126.267	14.0412	115.69	5.03718
All_1_transcript_91406	0.00205246	0.00599977	46.5733	4.99834	199.363	51.9483	58.8167	20.6045
All_1_transcript_20872	1.03392e-05	0.000123735	64.8067	4.40852	127.093	2.44144	112.733	6.75855
All_1_transcript_26662	0.00922745	0.020406	84.6133	6.89878	101.223	12.9879	118.24	2.9702
All_1_transcript_8773	0.0002618	0.00120593	87.1767	21.4164	5.80333	1.05548	210.457	41.4376
All_1_transcript_30857	1.80543e-08	3.0234e-06	38.52	1.63686	235.673	9.578	29.1833	3.59038
All_1_transcript_73415	0.000250614	0.00116667	68.7733	2.53327	128.847	12.2916	105.603	5.26613
All_1_transcript_20567	5.79971e-05	0.000399079	209.43	32.2352	14.9	6.17219	78.8867	10.4985
All_1_transcript_28864	3.53497e-06	6.15579e-05	44.31	3.9085	135.07	9.52387	123.73	2.74075
All_1_transcript_18074	1.5093e-05	0.000160278	78.88	1.92102	100.15	4.43415	124.067	3.93653
All_1_transcript_20409	2.97071e-05	0.000251799	71.8467	6.01809	88.91	6.57767	142.3	7.07409
All_1_transcript_14194	4.47381e-08	4.89534e-06	22.6933	4.12492	29.41	12.507	249.837	2.25746
All_1_transcript_4618	2.4856e-07	1.24365e-05	51.78	1.46216	92.35	5.96279	157.373	4.02053
All_1_transcript_8959	2.76608e-07	1.32522e-05	27.2333	3.73706	210.873	12.8237	63.3333	2.79776
All_1_transcript_87746	0.00466885	0.0116327	65.6867	12.0358	115.393	18.3059	120.15	8.23658
All_1_transcript_82598	7.46559e-05	0.000476515	52.85	3.73004	124.48	12.2002	123.853	7.79924
All_1_transcript_2122	2.34179e-05	0.000214434	85.6467	5.23917	87.3567	4.18781	128.117	2.46658
All_1_transcript_20851	0.0197945	0.0386891	65.45	16.9192	86.01	8.65188	148.993	41.795
All_1_transcript_20119	1.78795e-05	0.000179083	56.1267	8.55214	140.963	7.95964	103.353	3.01092
All_1_transcript_71910	0.000666465	0.00245575	65.31	4.29613	179.13	36.4827	55.8433	1.47548
All_1_transcript_18549	0.000238238	0.00112485	80.1233	2.85745	100.377	6.12601	119.497	5.58299
All_1_transcript_84794	3.7961e-06	6.4352e-05	145.947	14.0723	1.46333	0.621718	152.517	12.1704
All_1_transcript_12388	1.14007e-05	0.000131697	71.7367	5.13939	164.21	11.2462	63.9467	7.87316
All_1_transcript_68573	0.00572518	0.0137752	0.0733333	0.127017	299.36	139.703	0.0466667	0.080829
All_1_transcript_90149	1.39412e-06	3.50979e-05	18.5567	2.76685	89.4233	8.14033	191.49	13.499
All_1_transcript_18214	1.39476e-05	0.000151778	43.8167	4.51531	155.567	4.34215	99.96	13.8482
All_1_transcript_88073	0.00122624	0.003969	25.3367	8.33657	183.143	41.3343	90.77	21.9649
All_1_transcript_94090	0.00551354	0.0133605	103.183	17.201	123.697	2.29053	71.9533	11.6576
All_1_transcript_28142	9.29687e-07	2.71549e-05	188.027	8.286	42.0067	7.10744	68.71	7.7184
All_1_transcript_30166	0.000142681	0.000764347	117.293	24.0093	2.27	0.384318	178.963	27.4528
All_1_transcript_72445	0.0163399	0.0329338	0	0	298.257	173.916	0.0266667	0.046188
All_1_transcript_18614	0.00176864	0.00532892	93.2167	8.4072	121.113	8.66019	83.9067	3.00567
All_1_transcript_90034	8.39971e-05	0.000517463	13.1033	2.53277	93.71	11.612	191.203	30.8479
All_1_transcript_67324	0.0276869	0.0512154	37.17	0.754255	165.937	71.263	94.7033	18.308
All_1_transcript_81532	4.61932e-05	0.000338686	61.0367	5.77358	141.95	7.79685	94.7133	9.5039
All_1_transcript_30170	0.000468199	0.00186893	149.22	26.4516	42.66	3.98245	105.743	3.08319
All_1_transcript_29023	2.60413e-06	5.12736e-05	164.75	13.5916	16.48	3.48316	116.343	6.5097
All_1_transcript_16771	1.31907e-08	2.50853e-06	208.963	5.93081	4.04	1.52561	84.4967	6.18361
All_1_transcript_30472	0.000346903	0.0014858	184.873	33.9579	1.38667	1.73782	111.123	27.8677
All_1_transcript_24518	1.13652e-05	0.000131461	47.0667	4.21831	131.947	10.6261	118.243	3.54494
All_1_transcript_24648	2.39815e-05	0.000217565	53.87	2.05502	125.61	6.22229	117.157	9.69524
All_1_transcript_82244	0.00157829	0.00485997	37.9867	2.71074	91.8067	8.52935	166.81	39.6836
All_1_transcript_20777	1.03995e-05	0.000124251	183.02	21.5956	2.96333	0.64392	110.57	9.0938
All_1_transcript_28425	0.00476775	0.0118385	72.5	5.93895	97.05	19.9393	126.817	4.03932
All_1_transcript_24658	2.66284e-07	1.29614e-05	204.85	8.2164	0.51	0.26	90.9	11.6661
All_1_transcript_93847	0.000867223	0.00301754	223.36	59.8269	0	0	72.8667	22.8886
All_1_transcript_20718	0.00647495	0.0152589	18.11	5.23724	158.827	17.2331	118.82	57.3473
All_1_transcript_65954	5.83852e-05	0.000400926	51.7333	7.775	154.95	15.6729	88.86	4.98594
All_1_transcript_26497	2.43647e-07	1.23522e-05	238.217	14.7989	0.0333333	0.057735	57.25	8.51303
All_1_transcript_81131	6.13448e-07	2.11583e-05	40.42	5.18891	114.807	4.98063	140.26	4.1792
All_1_transcript_55720	1.0645e-05	0.000126113	68.6833	6.36546	79.6467	6.8846	146.687	5.69289
All_1_transcript_26928	0.0160685	0.0324847	31.12	15.5173	231.72	114.08	32.08	16.1806
All_1_transcript_2807	0.000560506	0.00214594	27.34	4.58013	184.61	38.8482	82.9067	13.5863
All_1_transcript_18802	0.00206605	0.00603181	49.7267	5.74127	123.267	2.92715	121.373	26.9816
All_1_transcript_28830	0.02042	0.0397059	65.2267	9.87389	108.54	26.9471	120.39	11.3089
All_1_transcript_12943	7.63677e-06	0.000101674	25.9067	9.27051	229.117	26.3304	39.05	0.334515
All_1_transcript_88404	0.000779326	0.00277285	54.3933	4.30304	148.797	19.7844	90.68	16.7204
All_1_transcript_22345	0.000134125	0.000728325	42.6467	1.09464	114.29	5.97565	136.697	18.8068
All_1_transcript_30501	0.000531332	0.00206216	10.23	3.84189	166.48	22.4771	116.87	34.1385
All_1_transcript_49200	0.0019027	0.00564344	64.2733	5.76049	130.237	20.5641	98.9333	2.43118
All_1_transcript_92892	0.000108809	0.000623502	105.833	33.8841	0	0	187.297	13.3543
All_1_transcript_78623	1.61028e-05	0.000167306	23.0133	2.77369	195.173	22.5001	74.4667	9.64353
All_1_transcript_29289	1.12472e-06	3.08131e-05	88.8133	3.86756	74.8633	1.82883	128.6	2.49205
All_1_transcript_24757	4.93364e-07	1.85065e-05	63.6833	2.88592	115.207	2.71598	113.307	2.16505
All_1_transcript_89685	4.33584e-05	0.000324443	67.9467	5.38606	114.737	6.0455	109.333	2.45215
All_1_transcript_2067	2.11907e-06	4.51015e-05	28.33	1.92299	146.017	8.26078	117.633	8.67715
All_1_transcript_40976	9.67849e-06	0.000118595	56.39	4.04501	113.033	7.70014	122.19	2.70734
All_1_transcript_78232	0.000168719	0.000867497	50.9733	3.3296	153.627	19.9458	86.6067	8.23038
All_1_transcript_87763	2.2849e-06	4.7093e-05	121.167	4.27259	11.33	5.83771	158.393	13.4816
All_1_transcript_2610	2.25636e-05	0.000208783	109.06	5.89552	66.1967	2.69201	115.563	4.55612
All_1_transcript_27010	0.00379497	0.00983111	61.9833	9.30987	146.47	28.1438	82.05	14.195
All_1_transcript_91093	1.93316e-05	0.000189299	18.2833	2.72129	92.3167	6.79418	179.84	22.0805
All_1_transcript_57514	0.00256224	0.00715299	96.2	6.19596	112.11	6.75329	82.0567	4.84934
All_1_transcript_24584	0.00968922	0.0212545	62.4733	8.73608	118.46	13.1975	108.913	21.8788
All_1_transcript_18609	0.000286982	0.00129005	55.19	4.61501	111.703	14.5693	122.277	6.48588
All_1_transcript_23048	3.80682e-05	0.000296312	107.673	4.37303	24.1833	2.17132	157.163	21.1639
All_1_transcript_20599	0.000175603	0.000891629	136.393	5.62058	65.1067	13.4988	87.4533	4.77169
All_1_transcript_16091	0.000171955	0.000879406	60.64	3.18925	107.827	7.94018	119.97	10.0156
All_1_transcript_83453	0.00119477	0.00388502	23.4933	9.91968	12.4967	1.26639	252.293	80.1703
All_1_transcript_20619	9.59453e-05	0.000570043	48.0133	9.27214	71.93	18.2338	168.217	12.8169
All_1_transcript_24368	4.45927e-05	0.000330274	60.5033	1.30573	144.923	10.7254	82.6367	9.72579
All_1_transcript_2984	0.00228799	0.00653819	29.36	11.0274	103.373	25.7365	155.26	32.2312
All_1_transcript_67759	0.00205471	0.00600353	62.8767	25.5261	175.227	37.1068	49.74	7.07318
All_1_transcript_12726	1.19344e-05	0.000135916	14.9833	2.32141	241.47	33.3682	31.21	1.01946
All_1_transcript_2421	0.00101683	0.003419	0.0166667	0.0288675	287.287	96.0335	0.133333	0.152753
All_1_transcript_93129	0.0154854	0.0314842	115.637	16.7259	102.383	11.3666	69.22	12.6661
All_1_transcript_69971	3.99436e-06	6.6689e-05	50.1733	2.96024	109.403	2.58442	127.57	7.98666
All_1_transcript_70900	1.7508e-05	0.000176499	52.3333	5.7443	131.73	9.27942	102.99	3.18365
All_1_transcript_18710	0.00115477	0.00378235	41.28	12.3328	165.173	24.8297	80.58	25.315
All_1_transcript_94501	8.14641e-05	0.000506968	182.25	22.9452	54.0567	10.5387	50.59	11.3053
All_1_transcript_24550	0.000496626	0.00195534	56.4367	2.28321	158.953	23.2319	71.26	15.72
All_1_transcript_24194	2.90556e-05	0.000248063	67.7333	6.28988	142.197	6.55553	76.7	8.64314
All_1_transcript_26620	5.18029e-06	7.90971e-05	53.8633	2.72363	114.52	7.78911	118.147	0.893663
All_1_transcript_14577	0.000561003	0.0021469	48.2933	6.75159	159.187	28.1278	79.0033	6.87644
All_1_transcript_4378	2.68445e-08	3.78342e-06	13.8967	1.70565	246.35	12.2506	25.9833	1.13676
All_1_transcript_58661	0.00192774	0.00570566	67.3167	1.88447	125.04	15.8821	93.5533	10.0206
All_1_transcript_65777	1.8883e-08	3.0926e-06	224.28	8.78044	0.316667	0.320052	61.2567	5.49573
All_1_transcript_24613	4.18681e-08	4.77815e-06	32.7	5.39715	66.93	5.6138	186.113	2.67399
All_1_transcript_86730	1.76941e-05	0.000177697	49.5433	7.19289	160.747	14.4914	75.25	3.21229
All_1_transcript_12148	0.000774785	0.00276053	50.9967	4.21441	107.857	21.0547	126.58	3.00601
All_1_transcript_26156	0.000114804	0.000648553	7.04667	1.64531	247.027	51.2362	31.1867	6.92491
All_1_transcript_10946	0.00212854	0.00616958	142.23	30.3637	5.81	1.09275	137.21	41.5553
All_1_transcript_20696	0.00036817	0.00155623	65.7933	6.91415	111.183	9.94754	108.233	1.62411
All_1_transcript_26136	0.00148649	0.00463045	9.37333	2.60404	238.547	75.3434	36.9167	19.1654
All_1_transcript_12369	0.00489125	0.0120984	228.96	90.6456	0.653333	0.460579	55.0133	22.5138
All_1_transcript_22545	0.00109623	0.00362667	50.65	3.86315	140.833	26.2071	93.0733	0.580115
All_1_transcript_10659	8.20068e-05	0.000508891	134.723	9.67151	29.6467	2.08725	119.707	18.4976
All_1_transcript_26288	1.85825e-05	0.00018397	168.173	16.154	38.7033	2.95656	77.1967	9.54446
All_1_transcript_10485	0.000220346	0.00105905	63.56	5.49462	96.11	4.95701	124.333	11.1177
All_1_transcript_22142	0.00323015	0.00861598	36.65	6.97681	188.037	55.6449	59.31	18.0119
All_1_transcript_20954	0.00254432	0.00711703	14.5533	0.965885	104.277	13.629	164.92	50.2769
All_1_transcript_4816	2.57556e-05	0.000228723	52.5633	3.14697	133.717	7.19597	97.4133	9.44344
All_1_transcript_80323	0.00107207	0.00356267	66.8167	6.68694	104.713	9.03882	112.163	8.70908
All_1_transcript_18323	1.30065e-07	8.56934e-06	198.01	11.84	0.1	0.173205	85.58	3.21042
All_1_transcript_24471	7.11298e-10	4.72342e-07	164.99	2.64841	4.77	1.30457	113.803	3.03857
All_1_transcript_64100	0.00290969	0.00791982	198.763	65.3439	2.20333	0.788057	81.93	24.7516
All_1_transcript_93911	0.00483392	0.0119782	39.3233	7.78626	119.26	22.2442	124.05	28.765
All_1_transcript_74826	0.00324912	0.00865914	65.0167	5.92762	127.673	20.4961	89.91	7.99332
All_1_transcript_30516	6.7837e-05	0.000445193	38.6133	5.78558	143.617	11.6659	100.35	13.6255
All_1_transcript_8841	2.54129e-05	0.000227022	62.3	2.30697	109.8	6.33662	110.34	4.86361
All_1_transcript_63194	0.00125395	0.00404094	71.2333	6.32211	86.5633	5.52401	124.58	14.2496
All_1_transcript_82013	1.62669e-08	2.85654e-06	191.177	6.96938	1.05	0.700214	89.6233	4.46233
All_1_transcript_12797	4.90637e-08	5.14874e-06	218.247	10.9806	0.216667	0.057735	63.3367	4.26186
All_1_transcript_14511	9.56807e-07	2.77054e-05	48.5633	0.752485	141.967	3.79944	91.1767	7.09094
All_1_transcript_104	0.0441469	0.0760703	63.3433	10.0138	136.967	42.147	81.28	23.2434
All_1_transcript_10161	1.06125e-05	0.000125933	86.5833	7.964	0.246667	0.352184	194.727	24.0105
All_1_transcript_91309	0.00338148	0.00894859	75.13	5.57248	96.3033	9.49574	110.107	6.57378
All_1_transcript_87754	0.0177207	0.0352584	52.5533	15.0155	125.787	5.90441	103.197	35.0363
All_1_transcript_26192	1.79384e-07	1.02352e-05	214.543	14.1491	0.243333	0.346458	66.71	2.10373
All_1_transcript_30193	0.00790824	0.0179761	74.4	1.83074	97.7133	14.8003	109.3	3.66534
All_1_transcript_48934	6.58161e-08	5.95803e-06	5.5	0.78886	227.88	6.45824	47.8567	11.2797
All_1_transcript_35337	2.8435e-06	5.36014e-05	13.67	4.7456	206.19	20.2387	61.3733	1.1124
All_1_transcript_55250	9.09123e-07	2.67878e-05	55.9967	2.3855	115.797	4.38827	109.367	2.58398
All_1_transcript_28174	0.000118697	0.0006646	41.6933	2.5917	117.743	10.2579	121.613	14.2468
All_1_transcript_21061	0.00966856	0.0212156	43.42	12.0025	110.427	35.6615	126.977	13.1907
All_1_transcript_14447	2.20814e-07	1.16e-05	18.0133	2.08577	81.3	4.30903	181.293	10.036
All_1_transcript_24440	1.23969e-05	0.000139505	58.8567	3.31194	125.047	4.44997	96.2733	6.89351
All_1_transcript_28990	2.13752e-05	0.000201666	69.7333	3.65111	109.3	4.55905	101.123	1.80151
All_1_transcript_26911	0.000151921	0.000800319	70.0733	2.44396	107.347	6.06671	101.98	5.08728
All_1_transcript_18673	0.000175054	0.000889672	44.24	6.03559	183.58	32.2859	51.5733	3.78164
All_1_transcript_30234	0.00531942	0.0129742	39.16	2.37419	123.417	27.0207	116.563	25.5618
All_1_transcript_55686	5.46466e-06	8.18383e-05	43.0433	5.55801	90.7533	8.62857	144.893	5.85966
All_1_transcript_26868	3.58053e-08	4.46797e-06	222.37	10.1182	1.02	0.805233	55.1267	5.39179
All_1_transcript_84400	2.47024e-06	4.95527e-05	189.843	15.444	12.2833	3.07253	76.1467	9.19632
All_1_transcript_6421	2.02895e-06	4.39107e-05	12.28	10.9111	242.157	18.7338	23.7933	13.2407
All_1_transcript_28532	4.69734e-05	0.000342363	212.86	34.6731	0.163333	0.0750555	65.1967	11.4775
All_1_transcript_8886	1.54675e-06	3.7548e-05	197.55	18.3777	2.46667	0.57709	77.3533	1.37515
All_1_transcript_20824	3.50909e-05	0.000279875	45.9433	2.5609	123.72	12.561	107.37	2.53324
All_1_transcript_52936	1.17649e-06	3.16859e-05	167.367	10.8893	8.51	2.01174	100.72	9.00302
All_1_transcript_29026	0.00025839	0.00119483	67.3933	2.21365	103.553	6.40319	105.577	6.94991
All_1_transcript_81885	0.000172832	0.000881983	60.2267	5.09487	106.68	8.71056	109.313	5.75195
All_1_transcript_10398	0.000334925	0.00144602	27.7233	2.70263	112.863	24.1318	135.6	11.5919
All_1_transcript_51464	2.53552e-05	0.000226646	51.67	1.06775	104.297	8.47727	120.203	6.61953
All_1_transcript_20775	0.0275196	0.0509579	33.49	15.578	120.91	38.8865	121.763	39.7857
All_1_transcript_66130	2.43513e-05	0.000219565	217.333	31.8823	3.90667	0.768462	54.8033	9.78314
All_1_transcript_12693	4.82393e-06	7.55148e-05	26.7167	1.6376	136.733	2.81995	112.43	12.7118
All_1_transcript_10123	4.98847e-08	5.16029e-06	44.5267	2.66429	118.873	2.98157	112.443	1.67959
All_1_transcript_30384	2.46283e-07	1.24e-05	19.5767	6.01922	92.41	2.92169	163.793	7.32323
All_1_transcript_70212	7.10226e-09	1.80879e-06	173.917	4.95655	7.98333	0.756593	93.7433	3.82699
All_1_transcript_16572	0.00161136	0.00494465	55.0767	2.81214	103.747	16.7548	116.69	11.4834
All_1_transcript_16550	0.0105523	0.0228543	62.5333	4.36917	87.88	24.7001	124.63	13.8745
All_1_transcript_12437	3.99553e-06	6.6689e-05	48.03	0.475079	96.34	3.86974	130.647	8.25412
All_1_transcript_14600	0.000728864	0.00263201	36.59	22.7624	175.243	29.6565	62.9667	14.5159
All_1_transcript_8644	1.46755e-05	0.00015734	37.1267	1.05567	135.373	9.40501	102.287	9.92843
All_1_transcript_12399	5.63842e-09	1.52647e-06	0.433333	0.750555	240.327	8.02899	33.9033	5.02638
All_1_transcript_92558	6.24722e-07	2.13386e-05	102.263	3.68714	24.2933	4.47594	147.997	8.22
All_1_transcript_8617	9.31744e-06	0.000115804	59.1867	2.53977	116.717	5.66278	98.4567	4.14859
All_1_transcript_93495	0.000239684	0.00112976	15.89	12.7951	229.7	41.3226	28.7067	31.3984
All_1_transcript_8470	0.00225814	0.0064673	139.693	26.5121	23.49	4.74349	110.997	30.5692
All_1_transcript_8337	0.00273991	0.00754923	71.48	2.66951	115.947	15.4051	86.2567	2.42418
All_1_transcript_20773	1.49784e-05	0.000159371	46.0467	4.18545	123.623	2.08164	103.997	10.0748
All_1_transcript_88825	7.00379e-06	9.58563e-05	162.697	16.2756	1.53	1.35967	108.927	11.2817
All_1_transcript_27001	6.90539e-07	2.27309e-05	206.66	15.5926	23.5433	2.02268	42.07	4.96093
All_1_transcript_88130	7.68227e-05	0.000486212	117.43	2.87484	58.4367	6.65076	96.3967	8.15895
All_1_transcript_24469	4.22619e-05	0.000318868	59.5933	2.21157	93.6333	8.78317	118.897	3.72178
All_1_transcript_26305	1.06627e-05	0.000126226	11.22	1.95786	150.813	12.1852	109.987	13.9817
All_1_transcript_24269	4.10309e-05	0.000312504	41.4967	1.93314	96.73	9.4719	133.653	11.7082
All_1_transcript_16976	2.60665e-06	5.12736e-05	11.14	1.02528	97.8367	1.05548	162.827	15.5011
All_1_transcript_6324	0.000243087	0.00114054	47.8067	5.41088	152.193	22.9122	71.6133	6.58675
All_1_transcript_88783	0.00144944	0.00453831	55.15	1.83379	101.223	13.5861	115.093	13.7493
All_1_transcript_32696	3.65e-07	1.56763e-05	38.7267	5.6931	162.13	6.5592	70.3267	3.64667
All_1_transcript_16876	3.99707e-05	0.00030679	70.6467	2.31295	109.72	5.42373	90.7	2.404
All_1_transcript_2617	0.0222457	0.0426766	174.23	77.0494	36.8167	11.8054	59.9633	16.6621
All_1_transcript_26677	8.15204e-08	6.71174e-06	204.12	9.47523	1.69333	0.581578	65.1133	7.06668
All_1_transcript_353	0.000306585	0.00135551	61.1267	6.7599	89.05	8.56511	120.423	8.47534
All_1_transcript_16543	0.00025243	0.00117285	57.4033	4.45441	96.2533	11.7974	116.687	4.9524
All_1_transcript_24501	0.000126885	0.000698854	61.9133	2.36212	107.843	7.71306	100.417	5.60484
All_1_transcript_24847	0.00925174	0.0204524	80.88	5.32608	89.0767	5.28354	100.18	4.30223
All_1_transcript_56012	1.24716e-06	3.28821e-05	137.697	6.31387	38.3	3.50337	94.0867	5.37509
All_1_transcript_25100	0.0059138	0.0141501	101.92	18.0951	157.013	57.1985	10.98	1.64685
All_1_transcript_26649	1.70865e-06	3.97735e-05	52.25	1.79919	134.783	4.865	82.87	6.02339
All_1_transcript_14714	0.000215123	0.00103842	120.427	21.5626	16.4067	2.54131	132.96	17.6454
All_1_transcript_92232	0.00407164	0.0103939	35.2933	13.2957	132.777	14.9635	101.553	31.8119
All_1_transcript_14439	4.64234e-06	7.35178e-05	40.29	0.910659	106.043	7.25122	123.067	6.6215
All_1_transcript_4563	0.00177875	0.0053531	22.4433	15.7407	220.293	70.6828	26.6567	6.36282
All_1_transcript_16105	0.00877454	0.0195914	0	0	269.303	137.28	0	0
All_1_transcript_30628	1.44128e-05	0.000155751	173.353	19.9981	12.98	8.25949	82.9433	3.95047
All_1_transcript_20524	0.000173295	0.000883309	85.35	11.0799	58.0233	5.65261	125.65	7.09152
All_1_transcript_7752	0.00222465	0.00639162	28.89	9.20821	187.467	34.4139	52.3933	45.0536
All_1_transcript_75806	6.81607e-07	2.25391e-05	155.52	9.76966	25.91	0.823104	87.1967	3.98116
All_1_transcript_65944	7.04332e-07	2.31325e-05	165.183	13.0061	6.17667	1.39285	96.96	0.520865
All_1_transcript_26801	0.00180191	0.00540655	125.977	13.8631	65.8033	9.93985	76.1567	11.7985
All_1_transcript_32200	3.58962e-06	6.20899e-05	33.9433	5.45291	97.3433	8.64254	136.493	4.52806
All_1_transcript_85781	0.0311235	0.0565822	0.0766667	0.132791	267.633	181.259	0.05	0.0866025
All_1_transcript_2768	0.00052326	0.00203846	124.873	12.1275	42.0967	10.7054	100.733	14.656
All_1_transcript_60618	6.24438e-06	8.89865e-05	43.2333	4.35247	116.7	4.65116	107.55	7.04537
All_1_transcript_20238	0.00165284	0.00504316	51.5833	5.21173	138.223	24.7586	77.59	12.4474
All_1_transcript_14258	4.38618e-05	0.00032675	124.38	7.55002	58.6667	5.71731	84.12	5.54124
All_1_transcript_66367	7.20358e-09	1.82393e-06	238.843	9.43119	0	0	28.3133	3.14715
All_1_transcript_16914	0.00636539	0.0150504	71.38	3.95065	112.763	16.1082	82.71	6.08681
All_1_transcript_64654	8.05107e-05	0.000502399	46.5467	0.714516	115.143	10.6309	105.093	8.50145
All_1_transcript_68025	1.63642e-05	0.00016868	58.3133	4.44726	101.93	5.61924	106.417	1.95577
All_1_transcript_28395	2.27594e-05	0.000209947	49.0667	3.94505	97.97	7.75982	119.29	6.13501
All_1_transcript_62668	0.00123286	0.00398686	44.8267	2.50189	119.11	20.517	102.22	10.9137
All_1_transcript_8419	4.6449e-07	1.7949e-05	46.8967	6.15578	162.08	3.84189	56.94	6.53101
All_1_transcript_6146	5.38586e-06	8.10484e-05	41.98	9.01564	80.04	5.22231	143.737	5.73857
All_1_transcript_8925	5.84529e-05	0.000401265	71.0967	2.20437	80.7033	5.16396	113.9	5.43804
All_1_transcript_89772	0.00127988	0.00410652	24.5633	5.28617	230.623	74.2793	10.08	3.90942
All_1_transcript_20295	0.000184154	0.000925445	0	0	265.13	65.1066	0.1	0.173205
All_1_transcript_91262	0.000659035	0.00243671	129.13	19.6603	43.1833	3.3992	92.75	11.5817
All_1_transcript_92357	1.27206e-08	2.45125e-06	164.427	1.49938	19.14	4.01224	81.4667	4.35259
All_1_transcript_22683	0.00165139	0.00504016	81.8933	5.31385	80.56	5.42082	102.453	1.71832
All_1_transcript_86592	3.51733e-05	0.00028019	171.06	19.8884	40.4933	11.4091	53.3433	0.724592
All_1_transcript_34155	1.09147e-05	0.00012832	155.757	18.4022	11.0733	1.18568	97.6967	4.55409
All_1_transcript_81437	8.86374e-06	0.000112084	57.9667	1.22786	98.16	5.91937	107.77	2.77627
All_1_transcript_26705	0.0120682	0.0255578	5.65	0.959218	192.267	86.3665	65.95	25.2709
All_1_transcript_14960	9.38727e-08	7.27432e-06	5.37333	0.663049	208.24	3.43961	50.1267	11.9715
All_1_transcript_20885	0.0387324	0.0679984	87.0033	3.03306	97.9367	10.8376	78.4433	4.44972
All_1_transcript_62126	7.53515e-06	0.000100909	52.5033	1.96215	99.9767	6.23367	110.697	3.85142
All_1_transcript_90980	0.000495678	0.00195265	20.8633	9.16051	205.637	51.1417	36.49	2.75937
All_1_transcript_93342	0.000901588	0.00311077	59.2833	10.6043	129.797	17.9163	73.8333	3.34354
All_1_transcript_30523	4.30504e-06	7.00615e-05	43.1533	0.520513	105.027	7.32316	114.697	4.56602
All_1_transcript_64865	0.000113858	0.000644719	201.353	36.9753	33.5833	7.94447	27.83	7.36711
All_1_transcript_81770	0.00280151	0.00768398	128.33	21.5953	64.5533	10.034	69.88	7.0259
All_1_transcript_84544	2.20452e-07	1.1595e-05	200.497	13.7896	0.08	0.08	62.1367	1.33332
All_1_transcript_26954	3.59528e-05	0.00028437	62.52	2.8431	86.1333	6.0838	114.05	4.79947
All_1_transcript_45811	2.54305e-06	5.04785e-05	163.46	12.3413	9.73333	3.41645	89.2133	9.02142
All_1_transcript_2115	0.0113001	0.0241863	0	0	262.223	141.048	0	0
All_1_transcript_24455	0.000374543	0.00157826	8.51667	2.37984	220.973	54.4121	32.6667	13.6685
All_1_transcript_28180	0.000606243	0.00227818	40.0067	3.41022	96.9167	16.1656	125.18	15.7821
All_1_transcript_12147	7.31335e-06	9.88199e-05	56.5933	1.88437	101.973	5.19044	103.46	3.41352
All_1_transcript_16987	0.00136705	0.00432856	36.2133	7.19806	138.297	26.5895	87.5067	14.7279
All_1_transcript_24813	4.49068e-07	1.76189e-05	10.79	2.26259	82.4267	5.2779	168.75	10.576
All_1_transcript_6824	0.00090223	0.0031124	134.37	38.1448	0.73	0.675352	126.343	18.6284
All_1_transcript_75796	1.34021e-06	3.42484e-05	20.3167	1.38117	130.82	5.69343	110.187	9.00754
All_1_transcript_24111	0.0383509	0.067433	79.4933	9.86991	105.307	16.8088	76.4833	1.79784
All_1_transcript_55003	0.00172991	0.0052336	56.1667	2.63586	108.5	14.8178	96.48	9.00042
All_1_transcript_26994	0.0426064	0.0737688	0.0333333	0.057735	261.03	191.21	0.0366667	0.0635085
All_1_transcript_16327	4.21998e-05	0.000318565	53.3267	4.08057	95.3033	7.83942	112.023	4.56637
All_1_transcript_26656	0.010722	0.0231676	19.0633	4.75365	173.687	66.9586	67.8233	28.2328
All_1_transcript_6252	5.6754e-06	8.3756e-05	40.49	2.8891	106.053	7.05788	113.717	5.48621
All_1_transcript_14063	0.000564637	0.0021576	153.207	28.7221	7.95333	0.261598	99.0233	25.1266
All_1_transcript_88223	0.0172486	0.0344497	39.0733	5.67535	131.71	38.6576	89.14	26.8435
All_1_transcript_34744	0.0185552	0.0366558	60.5633	13.5451	94.6533	8.76701	104.31	17.6131
All_1_transcript_28883	1.33629e-05	0.000147442	0.396667	0.135031	230.727	33.9242	28.2733	1.21509
All_1_transcript_63105	0.0284219	0.0524281	89.9567	28.3207	124.003	34.9436	45.2233	5.81751
All_1_transcript_10685	8.35979e-06	0.000108225	38.1967	7.19396	139.577	4.879	81.1467	9.2396
All_1_transcript_15055	2.66913e-07	1.29614e-05	195.15	12.7169	0.203333	0.215948	63.3233	5.53087
All_1_transcript_26936	0.000163381	0.00084655	20.04	9.67078	230.467	51.0921	8.16333	3.06818
All_1_transcript_27581	4.02151e-06	6.69203e-05	46.8633	0.663425	93.0467	7.51623	118.687	2.70015
All_1_transcript_21009	0.000145043	0.000773242	126.373	14.7512	35.99	1.61391	95.9033	11.4708
All_1_transcript_90485	2.15329e-07	1.14774e-05	216.22	14.425	0.0666667	0.11547	41.9067	5.44603
All_1_transcript_24504	1.39955e-05	0.000152148	27.8367	2.03535	161.2	17.7064	69.1333	5.25868
All_1_transcript_10936	0.000246718	0.00115223	3.06	1.01297	248.947	63.0991	6.14333	3.62532
All_1_transcript_18337	3.0421e-05	0.000255365	50.3467	0.790084	114.27	9.38606	93.3367	3.73476
All_1_transcript_25074	1.69887e-05	0.000172945	45.2067	4.37892	172.287	19.7121	40.1533	5.99867
All_1_transcript_26740	0.000681928	0.00250003	12.07	6.06773	168.92	32.6146	76.5167	26.4418
All_1_transcript_89869	4.88256e-08	5.14856e-06	142.567	1.08399	41.4633	4.58515	73.4167	2.68206
All_1_transcript_8240	4.23207e-07	1.70808e-05	148.147	6.2168	13.5233	0.990774	95.3733	8.04936
All_1_transcript_26690	9.84045e-05	0.000580459	56.2267	0.90124	88.7533	9.34744	112.043	5.09349
All_1_transcript_12102	0.000571691	0.00217918	31.3333	4.1305	120.437	22.6203	105.037	9.33299
All_1_transcript_20093	1.91936e-06	4.26687e-05	23.8367	4.24685	169.81	11.1003	63.1067	8.61158
All_1_transcript_2504	0.000179847	0.000907885	25.28	5.26022	203.957	42.9479	27.4867	3.79218
All_1_transcript_14867	6.65392e-05	0.000438991	46.01	5.37463	120.147	7.80929	90.3767	9.29906
All_1_transcript_73733	1.1057e-05	0.000129228	187.533	23.0657	10.0767	1.47555	58.67	6.37621
All_1_transcript_93260	5.92074e-07	2.07779e-05	20.7433	3.87874	200.647	11.4715	34.8067	10.377
All_1_transcript_58470	0.0111571	0.0239367	72.5333	8.92593	97.9667	6.32911	85.6867	4.46366
All_1_transcript_69259	0.00523487	0.0127941	66.7233	7.28732	82.5333	10.1851	106.767	9.97866
All_1_transcript_20616	1.14644e-07	7.91242e-06	35.81	1.17529	145.14	4.29978	75.03	5.00579
All_1_transcript_26784	4.55638e-06	7.25732e-05	7.17333	0.861181	235.783	28.5306	12.9733	6.67136
All_1_transcript_91044	0.000190999	0.000951371	72.69	3.49462	83.0733	4.56778	100.153	1.47507
All_1_transcript_78464	2.69151e-06	5.21189e-05	125.063	5.55087	46.88	2.13979	83.7533	5.41747
All_1_transcript_24990	1.83806e-05	0.000182632	51.0633	3.47192	99.0833	6.46001	105.377	4.24076
All_1_transcript_27034	0.000253266	0.00117588	26.6167	4.46108	98.4667	9.92015	130.277	21.2859
All_1_transcript_91348	0.000934701	0.00319798	76.9367	6.55158	69.4733	2.0618	108.863	9.75434
All_1_transcript_90898	2.25754e-05	0.000208783	97.2733	6.19126	0	0	157.957	22.708
All_1_transcript_35048	0.00183353	0.00548197	43.2567	8.02522	58.0233	4.4769	153.77	37.7051
All_1_transcript_22962	2.93359e-06	5.45974e-05	32.8867	2.06478	94.5067	4.54066	127.52	8.69694
All_1_transcript_19018	1.01881e-05	0.000122763	188.723	22.423	2.69667	1.81418	63.4733	9.59516
All_1_transcript_47197	1.49283e-05	0.000158956	38.6067	2.13066	110.783	9.605	105.453	5.07145
All_1_transcript_63134	0.000338139	0.00145643	71.6	3.57605	104.08	6.08506	78.8033	3.94323
All_1_transcript_12611	0.019249	0.0378071	89.51	10.3662	65.8367	3.13602	99.01	14.2574
All_1_transcript_71543	3.34456e-11	6.6207e-08	0.03	0.0519615	251.677	4.41272	2.62333	0.852428
All_1_transcript_24928	8.86669e-05	0.000538857	141.33	15.457	42.27	6.73906	70.5467	8.95804
All_1_transcript_85879	4.34485e-10	3.31962e-07	196.843	3.60034	0.0866667	0.150111	56.7667	3.21569
All_1_transcript_363	3.91867e-06	6.57136e-05	42.48	3.22981	110.02	4.43882	101.193	5.88502
All_1_transcript_76679	1.13455e-06	3.10363e-05	0.0133333	0.023094	253.203	25.9701	0.463333	0.0493288
All_1_transcript_20419	1.98123e-05	0.00019238	44.3733	5.59527	102.397	6.63051	106.89	5.11616
All_1_transcript_91686	7.7481e-07	2.44444e-05	36.5467	5.96364	101.27	2.90432	115.657	2.32003
All_1_transcript_18692	8.29887e-06	0.000107717	129.663	10.3653	7.35	4.28606	116.317	12.3809
All_1_transcript_20970	0.0262774	0.0490434	69.8733	4.46526	94.6033	12.4325	88.38	5.95922
All_1_transcript_76144	9.05063e-07	2.67092e-05	111.01	6.34754	34.52	2.72666	107.24	2.59669
All_1_transcript_83787	6.27703e-06	8.91589e-05	51.9967	1.88702	127.033	7.38886	73.6433	5.09315
All_1_transcript_58004	7.80361e-07	2.45264e-05	47.3567	3.5142	106.453	3.78252	98.77	1.4575
All_1_transcript_16534	8.28037e-08	6.74038e-06	193.563	4.27741	0.413333	0.146401	58.52	10.519
All_1_transcript_65761	1.16502e-05	0.000133693	51.81	1.59803	100.693	6.32198	99.8533	3.45979
All_1_transcript_284	0.000323398	0.00141037	56.66	2.51722	100.773	10.5567	94.66	2.91815
All_1_transcript_30174	0.0473547	0.0807604	61.1433	6.22962	87.6867	21.8671	103.077	15.756
All_1_transcript_16109	5.94284e-05	0.00040585	37.94	4.7634	136.14	16.5452	77.6833	0.905612
All_1_transcript_63988	1.6079e-07	9.55876e-06	173.02	9.97097	4.33333	0.675747	74.2467	4.23618
All_1_transcript_32705	3.60941e-05	0.000285022	17.3067	4.38395	35.4333	11.3184	198.393	29.5378
All_1_transcript_30818	0.00068224	0.00250076	47.6933	18.4441	143.437	21.0451	59.9933	1.6494
All_1_transcript_84394	3.90073e-05	0.000301842	116.433	12.0858	30.7867	2.67272	103.833	8.48449
All_1_transcript_26916	3.76491e-08	4.56183e-06	162.067	4.85813	26.04	1.93595	62.6933	4.75666
All_1_transcript_76185	6.75271e-06	9.33886e-05	7.44	1.75605	197.473	23.8221	45.7333	3.63441
All_1_transcript_81824	0.000378315	0.00159123	49.0933	8.0564	107.543	10.6111	93.9333	6.42436
All_1_transcript_17503	8.22951e-09	1.89627e-06	31.85	3.92335	183.57	4.71367	35.0933	2.82532
All_1_transcript_66787	0.00383522	0.00991593	86.9	5.80602	53.7367	9.06661	109.513	17.9515
All_1_transcript_35101	1.76471e-10	2.18539e-07	201.207	3.85354	0.14	0.127671	48.7367	1.9143
All_1_transcript_2142	0.0303519	0.0554096	66.29	13.1216	106.17	8.18936	77.53	18.3257
All_1_transcript_87236	2.09959e-06	4.4898e-05	49.23	2.76045	102.213	4.86313	98.31	1.63025
All_1_transcript_14734	3.40727e-05	0.000274536	13.6233	2.35292	84.1	11.0869	151.793	18.7442
All_1_transcript_20347	4.89174e-06	7.62181e-05	30.3033	5.06905	106.767	6.92522	112.437	5.94569
All_1_transcript_76950	2.00796e-07	1.0972e-05	161.13	9.09391	9.73333	0.85096	78.5433	4.25607
All_1_transcript_8259	3.59388e-05	0.00028437	91.8633	2.37155	52.3733	4.19448	105.027	7.32492
All_1_transcript_91137	2.41584e-05	0.000218603	39.77	5.4374	56.4167	4.37107	153.057	16.8964
All_1_transcript_28817	7.21229e-05	0.00046512	41.8933	3.01109	105.437	5.70068	101.887	11.1606
All_1_transcript_86892	5.85042e-06	8.54163e-05	89.5133	3.09523	48.8633	5.35314	110.81	4.0364
All_1_transcript_85641	1.82026e-05	0.000181525	42.35	2.34412	91.18	8.11392	115.213	6.35568
All_1_transcript_2695	1.99482e-07	1.09414e-05	51.1733	1.13359	107.247	2.50193	90.2	2.65045
All_1_transcript_49863	2.34602e-05	0.000214686	56.0967	4.65469	87.0133	4.32604	105.457	3.8233
All_1_transcript_26377	3.58052e-06	6.20007e-05	16.81	1.71852	143.783	8.53036	87.84	10.6312
All_1_transcript_85389	0.00921412	0.0203827	6.26	2.52703	201.677	91.9043	40.31	14.8056
All_1_transcript_17055	0.00508184	0.0124881	70.75	11.0831	78.18	1.94648	99.1833	2.97107
All_1_transcript_92288	6.92623e-05	0.000451756	25.7567	4.22777	118.293	14.2315	104.063	9.92942
All_1_transcript_85078	4.78537e-07	1.83006e-05	121.493	4.39556	36.0933	1.66716	90.48	4.70082
All_1_transcript_10169	1.38368e-05	0.00015095	19.1067	3.60933	75.9933	7.33808	152.78	16.2852
All_1_transcript_18760	2.21756e-09	1.02739e-06	194.663	5.81742	4.81667	0.625806	48.31	2.12502
All_1_transcript_16686	6.4588e-06	9.0941e-05	199.327	24.3909	1.71	0.461303	46.6733	3.962
All_1_transcript_18937	0.00394973	0.0101481	56.6867	0.42548	107.363	16.0505	83.5667	10.2113
All_1_transcript_81482	0.000286233	0.00128762	59.93	4.39731	91.5467	4.54243	96	6.47215
All_1_transcript_28655	0.0202451	0.0394332	65.8467	6.62073	94.4267	13.5022	86.6167	4.37146
All_1_transcript_7708	0.0407845	0.0710636	51.8767	14.89	105.5	27.2843	89.4	15.0356
All_1_transcript_55477	2.90882e-05	0.000248244	56.48	3.41557	99.2333	2.50388	90.8233	5.55857
All_1_transcript_71772	0.0193213	0.0379217	65.24	5.35516	81.91	14.7917	99.1233	8.26724
All_1_transcript_8817	0.000194561	0.000963953	37.8967	3.3902	94.2633	13.15	113.937	10.1502
All_1_transcript_24144	0.010724	0.0231687	2.72667	1.24597	228.653	116.959	14.5067	6.7701
All_1_transcript_24156	7.03645e-08	6.15336e-06	166.993	7.98793	1.20333	0.459384	77.5667	4.64952
All_1_transcript_91141	4.34483e-05	0.000324776	185.41	29.169	4.29667	1.48669	56.0133	9.91522
All_1_transcript_88723	7.06877e-06	9.63823e-05	48.7333	1.89801	91.0533	6.20742	105.893	3.08354
All_1_transcript_39977	0.000471547	0.0018792	179.247	43.4934	7.88667	1.93001	58.1733	8.31805
All_1_transcript_10705	0.000116166	0.000654181	38.48	4.30571	142.81	18.028	63.5333	10.6262
All_1_transcript_12185	0.000121796	0.000677745	61.0367	3.8929	106.917	4.80059	76.7233	6.84699
All_1_transcript_14619	9.2952e-08	7.24161e-06	184.093	8.05661	0.59	0.19975	59.4633	7.409
All_1_transcript_24817	3.88846e-06	6.53328e-05	105.103	2.19092	1.36667	0.565184	137.607	15.4128
All_1_transcript_92314	6.00632e-06	8.68407e-05	43.99	1.70696	83.7633	4.82338	116.263	6.82617
All_1_transcript_8674	1.06098e-05	0.000125933	57.26	2.97914	88.26	4.29591	98.4533	1.92225
All_1_transcript_20953	8.07147e-06	0.000105433	20.1067	3.02379	83.3767	6.69117	140.457	12.9865
All_1_transcript_19027	9.06655e-06	0.000113625	42.8133	9.67223	37.99	3.21378	162.937	14.7054
All_1_transcript_24287	0.00716857	0.0166121	15.5967	3.48156	73.0333	19.1041	154.76	55.9265
All_1_transcript_8610	0.0448039	0.0770316	45.4367	19.7696	100.09	29.2237	97.5367	18.0859
All_1_transcript_7688	0.000623038	0.00232892	53.1733	2.78389	130.917	22.2403	58.9467	4.82065
All_1_transcript_10563	0.000519291	0.00202626	47.6467	6.52738	112.803	15.1247	82.2933	2.70304
All_1_transcript_88992	5.18819e-07	1.91155e-05	0.863333	0.807548	220.303	12.707	21.4467	13.9568
All_1_transcript_89057	0.00045971	0.00184401	47.6133	5.50705	83.36	11.7876	110.95	9.15081
All_1_transcript_83240	5.56832e-05	0.000387938	144.577	22.058	2.6	0.860872	94.62	11.4231
All_1_transcript_70898	9.78152e-05	0.000578251	39.56	5.96483	138.803	7.64216	63.3933	17.1737
All_1_transcript_85461	2.18112e-05	0.000203968	41.95	5.42932	140.953	11.5071	58.82	8.94495
All_1_transcript_90694	0.000471941	0.00188012	44.5433	3.28722	96.26	14.655	100.917	4.7335
All_1_transcript_2076	0.00201008	0.00590004	70.4833	1.53884	83.48	2.38766	87.75	5.19385
All_1_transcript_78834	0.00786138	0.0178967	57.5833	8.31553	103.747	17.3561	80.3367	5.13017
All_1_transcript_14492	0.00615651	0.0146391	59.9733	4.37888	91.2033	10.4794	90.22	9.12145
All_1_transcript_16097	9.95785e-08	7.35604e-06	7.62	1.87358	197.877	10.1566	35.52	6.3874
All_1_transcript_67294	0.000993764	0.00335459	103.84	4.53931	53.2933	12.6159	83.87	5.981
All_1_transcript_20601	3.96659e-08	4.6562e-06	203.573	10.3785	0.216667	0.145029	37.1	3.5734
All_1_transcript_80634	9.81031e-07	2.81078e-05	56.6967	1.64077	86.4367	3.12241	97.7133	1.0378
All_1_transcript_54747	0.0013672	0.00432872	71.39	3.6026	72.43	4.42054	96.75	6.67935
All_1_transcript_24941	0.000399384	0.00165649	40.9267	2.22185	101.41	14.9906	97.92	6.73441
All_1_transcript_35034	1.66754e-06	3.92585e-05	134.233	10.6233	9.99	0.4272	95.9067	5.71781
All_1_transcript_2692	1.48594e-06	3.65811e-05	31.77	3.94939	163.28	7.58047	44.9433	10.4201
All_1_transcript_86573	0.0207298	0.0401958	10.3533	9.49956	205.31	115.165	24.2533	9.43426
All_1_transcript_54407	0.000381181	0.00159964	28.7533	2.855	143.4	22.6162	67.3533	16.6853
All_1_transcript_88425	0.000177625	0.000899905	48.3767	3.72158	89.82	6.01561	101.17	9.37817
All_1_transcript_16755	6.56942e-05	0.000435364	33.5667	4.09964	112.697	12.3217	93.05	6.74598
All_1_transcript_24118	0.000944821	0.00322367	32.3533	3.27814	73.8533	15.8787	133.017	23.9266
All_1_transcript_62799	4.75744e-06	7.46109e-05	57.7467	8.16059	32.9	7.02582	148.383	8.58231
All_1_transcript_8412	0.00570817	0.0137411	37.2967	7.14165	100.373	24.1992	101.22	15.5229
All_1_transcript_17477	2.79635e-06	5.31708e-05	55.3667	2.59781	84.62	3.43856	98.8833	1.58929
All_1_transcript_34612	0.00021864	0.00105259	51.1367	1.84001	93.8367	3.25859	93.88	10.1488
All_1_transcript_27042	3.78976e-09	1.29488e-06	176.433	4.24517	0.146667	0.168028	62.2033	4.40551
All_1_transcript_84895	0.00162587	0.00498007	45.54	5.32465	113.707	12.9292	79.12	16.3989
All_1_transcript_2860	0.000259504	0.00119909	37.73	2.10074	107.22	16.4733	93.24	0.581292
All_1_transcript_29076	1.04795e-05	0.000124763	15.3433	1.85398	101.583	4.66015	121.25	13.7055
All_1_transcript_2851	0.0224299	0.0429806	89.7433	5.84098	75.6467	1.97505	72.78	7.69004
All_1_transcript_88449	1.23557e-06	3.26907e-05	28.98	2.62543	117.4	7.72371	91.5233	0.836082
All_1_transcript_88202	0.00336766	0.00891505	116.353	13.2924	79.2467	17.7765	42.2633	15.2714
All_1_transcript_86763	0.00110725	0.00365363	55.7	1.88053	81.12	12.9893	100.963	2.43853
All_1_transcript_91358	0.000603715	0.00227065	39.4167	2.02781	95.9067	14.2771	102.35	11.1396
All_1_transcript_93330	5.79806e-06	8.499e-05	72.59	9.77661	18.0167	4.77632	146.793	10.5307
All_1_transcript_62942	0.00149689	0.00465339	65.1433	6.43876	88	3.22154	84.2467	2.52655
All_1_transcript_61377	1.39163e-05	0.000151514	47.2567	3.31429	90.6533	4.2725	99.1967	5.30217
All_1_transcript_86504	3.43674e-05	0.000275992	46.0967	8.63425	88.1133	0.760548	102.813	3.49503
All_1_transcript_22878	0.0496252	0.0840663	73.5233	5.3879	77.2333	6.55203	86.1867	1.38164
All_1_transcript_30653	0.00028403	0.00127986	65.5767	13.0564	44.0067	6.84921	127.23	13.2802
All_1_transcript_5264	0.00207286	0.00604723	111.23	31.5966	1.96667	0.416333	123.607	31.0828
All_1_transcript_4663	0.000107619	0.000618884	18.6933	6.24081	154.53	19.2785	63.4	17.5336
All_1_transcript_27094	0.0193509	0.0379712	37.8667	8.92073	157.46	69.4507	41.2133	14.2594
All_1_transcript_57907	0.000557303	0.0021363	43.7933	1.1234	89.7733	4.22532	102.833	15.4793
All_1_transcript_12876	1.80134e-06	4.09438e-05	115.267	5.96728	33.44	3.85249	87.63	3.6844
All_1_transcript_79537	0.000811011	0.00286173	54.9933	2.81553	97.54	6.76588	83.7767	9.57745
All_1_transcript_92101	1.63558e-05	0.00016867	43.0167	3.78938	90.0167	3.33131	103.053	7.243
All_1_transcript_80588	0.000116175	0.000654181	98.53	7.87716	51.0367	3.66885	86.2933	4.25049
All_1_transcript_91198	6.93917e-05	0.000452261	122.993	6.00717	43.4267	6.78422	69.3133	11.386
All_1_transcript_30667	0.000541803	0.00209051	65.0367	3.48448	66.46	9.07967	104.2	6.06512
All_1_transcript_8560	0.000216371	0.00104352	67.5933	8.4001	111.74	8.88392	55.8567	4.10854
All_1_transcript_86529	1.03902e-05	0.000124209	8.39667	2.08013	134.057	11.8272	92.46	11.4033
All_1_transcript_20115	0.022085	0.0424205	76.72	23.2318	124.82	43.7293	33.1967	2.32975
All_1_transcript_2677	9.00407e-05	0.000544697	31.3667	5.96679	154.12	20.174	49.2033	13.2915
All_1_transcript_18431	0.00424001	0.0107462	111.61	26.8803	96.2667	21.5329	26.6533	1.14736
All_1_transcript_54172	0.00184198	0.00550194	54.56	7.03896	97.5233	11.6624	82.3767	3.66857
All_1_transcript_82439	0.0112312	0.0240612	42.4067	12.6942	117.337	30.0484	74.4333	12.6339
All_1_transcript_24214	6.94942e-05	0.000452861	49.18	1.73173	80.72	6.64501	104.183	7.1296
All_1_transcript_69757	0.000173472	0.000883903	163.24	25.1421	21.72	4.11124	49.06	18.6961
[truncated: 23,756 more rows]

## Sheet: Supplementary Table 7 
Table S7. Molecular docking
	ligand	receptor	conformation（kcal/mol）	hydrogens	Hydrogen bonded amino acid residues	Docking method	Amino acid sequence
1	Ajmaline	All_1_transcript_22649_ABCG11	-8.8	2	Leu102,GLN461	Flexible docking	MEIEPSYKPSSLGNDQVATNIPSLSPLSETLWREKAKTDIIGDVSARLTWKDLTVMVTLSNGETQNVLENLTGYAEPGNFTALMGPSGSGKSTLLDALSSRLASNAFLSGTILLNGRKEKLSFGTAAYVTQDDNLIGTLTVRETIWYSARLRLPDKMSRTDKRALVESTIVAMGLQDCADTVIGNWHLRGISGGEKRRVSIALEILMRPRLLFLDEPTSGLDSASAFFVTQTLRALARDGRTVIASIHQPSSEVFELFDQLYLLSGGKTVYFGQASDAYEFFAQAGFPCPALRNPSDHFLRCINSDFDKVKATLKGSMKLRFEGSDDPLDKISTAEAIRTLIDFYRTSQHSYAARQKVDEISKVRGTVLEAGGSEASFLLQCYILTKRSFINMSRDFGY…
2	Kaempferol	All_1_transcript_6090_ABCG36	-8.8	2	Tyr85,Ser109	Flexible docking	MIGTVFWKVGENKESSTDLTLVIGAMYAAVIFVGINNCQTVQPVVAIERTVFYRERAAGMYAPLPYAIAQVLIEVPFVLFQTFYYSLIVYAMVSFQWKAEKFFWFVFVSFFSFLYFTYYGMMTVSITPNHQVASIFAAAFYGLFNLFSGFFIPRPKIPGWWVWYYWICPVAWTVYGLIVSQYRDIDDPLHVLGATQNFTVKSYIEHHYGFKPDFMGPVAGVLVAFTCFFAFIFSFCIKALNFQSR
3	Carvone	All_1_transcript_44537_ABCB4	-5	\	\	Flexible docking	GINMKEFQLRWIRGKIGLVSQEPVLFASSIKDNIAYGKDGATIEEIRSASELANAAKFIDKLPQGLDTMVGDHGTQLSGGQKQRIAIARAILKNPRILLLDEATSALDAESERVVQEALDRIMVNRTTVVVAHRLSTVRNADMIAVIHRGKMVEKGTHSELLKDPEGAYSQLIRLQEVNKESEETTDHSNKRELSAESFRQSSQRKSLQRSMSRGSSVGNSSRHSFSVSFGLPTGVNVTDPEHENLPTKEKEQEVPLRRLASLNKPEIPVLLIGSLAAIANGVILPIFGVLISSVIKTFYEPFDEMKKDSKFWAIMFMLLGLASLVVIPARGYFFSVAGCKLIQRIRLICFEKVVNMEVGWFDEPENSSGAVGARLSADAASVRALVGDALGLLVQNLA…
4	Carvone	All_1_transcript_46806_ABCF5	-5	\	\	Flexible docking	MELAAKLHHLDLTGAFILDSRRLPRTLSHTHLTAKPNTINTNTNPNRFFTSKKLNHTSRLSAVTAVDETSVAEDDIESLFSDTSVDERRGNNKQSNTGASSVSSGVKLENIRKTYKGVTVLKEVNWEVKKGEKVGLVGVNGAGKTTQMRIIAGLEEPDSGNVIKAKPNMKIAFLSQEFEVSQSRTVREEFMSAFKEEMEVAGKLEKVQKALEGSVNDLELMGRLLDEFDLLQRRAQSVNLDVVDSKISKLMPELGFGVEDSDRLVASFSGGWQMRMCLGKILLQEPDLLLLDEPTNHLDLDTIEWLEDYLNKQDVPMVIISHDRAFLDQLCTKIVETDMGVSRTFEGNYSQYILSKATWIETQYAAWEKQQKEIEHTRELISRLGAGASSGRASSAEKK…
5	Ajmaline	All_1_transcript_69938_ABCI17	-11	2	Arg95，Thr165	Flexible docking	MSSVLEHLLDVEEQQQQPKIEIKNLRKESDDGKLEILKGITVDIPKGVVVGIIGPSGSGKSTILRASNRLWEPPSSSVFLDGQDICHLDVLSLRRKVAMLFQLPVLFEGTVGDNVRYGPQLRGIKLTDDEVGKLLSMADLDASFKDKSGADLSVGQAQRVALARTLANSPEVLLLDEPTSALDPISTENIEGALMKLNKNQGMTLIMVSHSIKQIQRMADVVCLVVDGEIVEVLKPHQLSQAEHPMARRFLELSS
6	Scopolamine	All_1_transcript_52804_PDR2	-6.6	1	Lys47	Flexible docking	MKSQESIRINFNYTEVSGAFRPGILTALVGVSGAGKTTLMDVLAGRKTGGYIEGNISISGYQKNQATFARISGYCNRMTFIPHMSLSMNHYYFQHGFVFLQM
7	Kaempferol	All_1_transcript_22649_ABCG11	-8.1	5	Leu135,Gly184,Lys196,Asn392,Asp456	Semi-flexible docking	MEIEPSYKPSSLGNDQVATNIPSLSPLSETLWREKAKTDIIGDVSARLTWKDLTVMVTLSNGETQNVLENLTGYAEPGNFTALMGPSGSGKSTLLDALSSRLASNAFLSGTILLNGRKEKLSFGTAAYVTQDDNLIGTLTVRETIWYSARLRLPDKMSRTDKRALVESTIVAMGLQDCADTVIGNWHLRGISGGEKRRVSIALEILMRPRLLFLDEPTSGLDSASAFFVTQTLRALARDGRTVIASIHQPSSEVFELFDQLYLLSGGKTVYFGQASDAYEFFAQAGFPCPALRNPSDHFLRCINSDFDKVKATLKGSMKLRFEGSDDPLDKISTAEAIRTLIDFYRTSQHSYAARQKVDEISKVRGTVLEAGGSEASFLLQCYILTKRSFINMSRDFGY…
8	Trigonelline	All_1_transcript_12572_ABCI11	-5.4	\	\	Flexible docking	MATSFNPPIAFHFLKPPLSSLPFSSSSLSHSPQSHCTFFNFRTTPRCRYSSLEVKDVSYQPPGTELKLLNSVNFSLPEKSLGLIFGQSGSGKTTLLQLLAGISKPTSGSIHIQKYRDDGSPIQSPEPLVPERVGIVFQFPERYFVADTVLDEVTFGWPRQKGNDQLRENLALGLQRAINWVGLSGISLDKNPHSLSGGYKRRLALAIQLVQIPDLLILDEPLAGLDWKARADVVKLLKHLKKELTVLVVSHDLREFASLVDQSWRMEMGGNLRQELLPL
9	Trigonelline	All_1_transcript_36602_ABCC10	-4.9	\	\	Semi-flexible docking	MIHLALLMHILQKKLFNEYIMEGLKGKTVLLVTHQVDFLPAFDSVLLMSEGVILQAGPYQQLLTSSQEFQDLVNAHKETAGSNQLVDVTFSGIHSTSRKVAQDFEEQPFKETNGNQLIKQEEREKGDSGLKPYLQYLNQTKGYIFFSMVSLCHLFFVVCQILQNSWMAANVDDPRVSTLKLILVYFLIGAFSVVFLFTRSLLVVAMGLQSSKYLFSQLMNSLFRAPMSFYDSTPLGRILSRVSSDLSIMDLDIPFSLTFAMGGTIVFCSSLSVFGSRLMASLVCGYTNGYVAIRLQRYYFSAAKEIMRMNGTTKSSLANHVAETVAGAATIRAFEEEDRSFEKNIDLIDVNASAFFLSFASNEWLIQRLETISAVVLTAAALCMVMLPTGTFTSGIIGM…
10	Scopolamine	All_1_transcript_36981_PDR1	-7.3	4	Arg167,Arg195,Ser197,Ala250	Flexible docking	MFFYLIFSSCWLCTISVHSERIKQAYPKRNCKREMLQKLKSSFNHKHKRALLIQRWTKQLAKTKLAVAGRKGMVLPFEPLSLTFDDIKYSVDMPQGMKSQGVSEDRLELLKGISGAFRPGVLTALMGVSGAGKTTLMDVLAGRKTSGYIEGSITVSGYPKNQKSFARISGYCEQFDIHSPNVTVYESLLYSAWLRLSPEVDHATRKMFIEEVMELVELNSLREALVGMPGENGLSTEQRKRLTIAVELVANPSIIFMDEPTSGLDARAAAIVMRTVRNTVDTGRTVVCTIHQPSIDIFDSFDELLILKLGGEQIYSGPIGNQCSDLIHYFEAIQGVPKIKDGYNPATWMLEITSAGKEANLKVNFTDVYKNSELHRRNKQLIHELSVPSQSSKDLYFDA…
11	Scopolamine	All_1_transcript_86800_ABCC10	-6.8	2	ILE23,Cys90	Semi-flexible docking	KIIVDGIDIGSIGLHDLRSRFGIIPQEPTLFNGTVRYNLDPLSQYSDQDIWEVLGKCQLQEAVQEKEGGLDSSVVEDGANWSMGQRQLFCLGRALLRRSRILVLDEATASIDNATDLILQKTIRTEFADCTVITVAHRIPTVMDCTKVLSISDGKLVEYDEPMNLMKREGSLFGKLVKEYWSHFQSAESH
12	Tabersonine	All_1_transcript_52804_PDR2	-7.1	1	THR14	Flexible docking	MKSQESIRINFNYTEVSGAFRPGILTALVGVSGAGKTTLMDVLAGRKTGGYIEGNISISGYQKNQATFARISGYCNRMTFIPHMSLSMNHYYFQHGFVFLQM
13	Tabersonine	All_1_transcript_56762_ABCG40	-8.1	2	Glu6，Ser182	Flexible docking	MILPFEPHSITFDEVTYSVDMPQEMRRNLGVVEDKLVLLKGVSGAFRPGVLTALMGVTGAGKTTLLDVLSDRKTGGYIGGNITISGFPKKQETFARISGYCEQNDIHSPYVTVYESLLYSAWLRLSPDINAETRKMFVEEVMELVELKPLQNALVGLPGVNGLSTEQRKRLTIAFELVANPSIIFMDEPTSGLDARAAAIVMRTVRNTVDTGRTVVCTIHQPSIDIFESFDELLLLKQGGQEIYVGPLGHDSSNLINYFEGIQGVSKIKDGYNPATWMLEVTTSSKEVELGIDFAEVYQNSELYRRNKSLIKELSTPAPGSKDLYFPSQFSRSFSTQCMACLWKQHWSYWRNPEYNTIRFLYSTAVAVLFGSMIWDLGSKIEKEQDLFNAMGPMYSAVI…
14	Cinchonidine	All_1_transcript_86800_ABCC10	-7.6	3	THR134，ALA136，LYS147	Flexible docking	KIIVDGIDIGSIGLHDLRSRFGIIPQEPTLFNGTVRYNLDPLSQYSDQDIWEVLGKCQLQEAVQEKEGGLDSSVVEDGANWSMGQRQLFCLGRALLRRSRILVLDEATASIDNATDLILQKTIRTEFADCTVITVAHRIPTVMDCTKVLSISDGKLVEYDEPMNLMKREGSLFGKLVKEYWSHFQSAESH
15	Trigonelline	All_1_transcript_63547_ABCA1	-4.4	\	\	Semi-flexible docking	KDICSHPKAARKFIGYCPQFDALLEFLTVKEHLELYARIKSVPDYTIDNVVMEKLVEFDLLKHANKPSFSLSGGNKRKLSVAIAMIGDPPIVILDEPSTGSCGM
16	Tetrahydroharmine	All_1_transcript_37538_ABCG39	-9	2	ILE90，VAL107	Flexible docking	MEGQETSLVTDYILKILGMEMCADILVGDEMRRGISGGQKKRLTTGEMLVGPAKALFMDGISTGLDSSTTFQIVRFMRQMVHITDVTMIISLLQPAPETYNLFDDIVLLSEGEIVYQGPRESVLDFFQSVGFKCPVRKGSADFLQEVTSRKDQEQYWFRRDIPYQYVGVPDFVIHFKNYSIGKQLHEEIQVPFDSSKAHPAALVKEKYGISKWDLFKACFSREWLFMKRSYFVYIFKTFQITIMSIITMTVFFRTRMEHGQLEDGGKYYGALFFSLVNVMFNGAAELAMTVNRLPVFFKQRDFLFYPAWAFALPVWVLRVPLSLVESGLWIILTYYTIGFAPAPSRFFRQLLAFFCVNQMALSLFRFIAAIGRTRVVANTFASITILVVFVLSGFTVSR…
17	Cinchonidine	All_1_transcript_52804_PDR2	-7.4	2	VAL42，GLY54	Flexible docking	MKSQESIRINFNYTEVSGAFRPGILTALVGVSGAGKTTLMDVLAGRKTGGYIEGNISISGYQKNQATFARISGYCNRMTFIPHMSLSMNHYYFQHGFVFLQM
18	Trigonelline	All_1_transcript_36656_ABCC10	-4.7	\	\	Semi-flexible docking	MLVLFFLSFASNEWLIQRLETISAVVLTAAALCMVMLPTGTFTSGIIGMALSYGLSLNNSLVFSIQNQCTLANYIISVERLKQYMHIESEAEEIVEGNRPPLNWPVAGKVEINDLKIRYRSNGPLVLHGITCTFEAGHKIGIVGRTGSGKSTLISALFRLVEPAGGNIIVDGIDISSIGLHDLRSRFDIIPQDPTLFNGTVRYNLDPLSKHTDQEIWEVLGSVSCEKLSKGKKRV
19	Calystegin A3	All_1_transcript_22649_ABCG11	-5.8	4	ASP133，LEU135，ASN185，LYS196	Flexible docking	MEIEPSYKPSSLGNDQVATNIPSLSPLSETLWREKAKTDIIGDVSARLTWKDLTVMVTLSNGETQNVLENLTGYAEPGNFTALMGPSGSGKSTLLDALSSRLASNAFLSGTILLNGRKEKLSFGTAAYVTQDDNLIGTLTVRETIWYSARLRLPDKMSRTDKRALVESTIVAMGLQDCADTVIGNWHLRGISGGEKRRVSIALEILMRPRLLFLDEPTSGLDSASAFFVTQTLRALARDGRTVIASIHQPSSEVFELFDQLYLLSGGKTVYFGQASDAYEFFAQAGFPCPALRNPSDHFLRCINSDFDKVKATLKGSMKLRFEGSDDPLDKISTAEAIRTLIDFYRTSQHSYAARQKVDEISKVRGTVLEAGGSEASFLLQCYILTKRSFINMSRDFGY…
20	Trigonelline	All_1_transcript_44537_ABCB4	-4.9	1	ARG126	Semi-flexible docking	GINMKEFQLRWIRGKIGLVSQEPVLFASSIKDNIAYGKDGATIEEIRSASELANAAKFIDKLPQGLDTMVGDHGTQLSGGQKQRIAIARAILKNPRILLLDEATSALDAESERVVQEALDRIMVNRTTVVVAHRLSTVRNADMIAVIHRGKMVEKGTHSELLKDPEGAYSQLIRLQEVNKESEETTDHSNKRELSAESFRQSSQRKSLQRSMSRGSSVGNSSRHSFSVSFGLPTGVNVTDPEHENLPTKEKEQEVPLRRLASLNKPEIPVLLIGSLAAIANGVILPIFGVLISSVIKTFYEPFDEMKKDSKFWAIMFMLLGLASLVVIPARGYFFSVAGCKLIQRIRLICFEKVVNMEVGWFDEPENSSGAVGARLSADAASVRALVGDALGLLVQNLA…
21	Trigonelline	All_1_transcript_45171_ABCC2	-5.6	1	GLY365	Flexible docking	MTRYYMDRYLKDQTFYKIQSQSIIDNPDQRIVDDLSSFTGTALSFSLALFNATIDLISFSNILYGIYPPLFVVLLIYSIGGTAISVFLGKGLVTLNFLQEKKEADFRYGLVRVRENAESIAFYGGEESEMQLLLQRFKSAFENLTQLLISSRNLEFFTNGYRYVIQVLPAAVVAPMYFSGKIEFGVINQSVSAFNHILGDFSLIVYQFQAISAFSAVINRLGEFDDILDRSNSKSLSDSLEDIDIMYKDFTSSSALESNGLTPQEKHETLLEIDNLILKTPSDSTLITDLSLTIKAKDNLLITGPSGSGKTSLLRVMAGLWRTGTGKIIYYAKGGEDAEKSISSDVNNPQDISEDSGKSINRKSGIFFLPQKPYMVLGTLRQQLLYPTWGDDVVPTSDD…
22	Pelletierine	All_1_transcript_12572_ABCI11	-3.9	\	\	Flexible docking	MATSFNPPIAFHFLKPPLSSLPFSSSSLSHSPQSHCTFFNFRTTPRCRYSSLEVKDVSYQPPGTELKLLNSVNFSLPEKSLGLIFGQSGSGKTTLLQLLAGISKPTSGSIHIQKYRDDGSPIQSPEPLVPERVGIVFQFPERYFVADTVLDEVTFGWPRQKGNDQLRENLALGLQRAINWVGLSGISLDKNPHSLSGGYKRRLALAIQLVQIPDLLILDEPLAGLDWKARADVVKLLKHLKKELTVLVVSHDLREFASLVDQSWRMEMGGNLRQELLPL
